# Supplementary material for: Methyl 6-dimethyl­amino-4-hy­droxy-2-naphtho­ate
Source: Acta Crystallogr Sect E Struct Rep Online. 2010 Dec 24;67(Pt 1):o230. doi: 10.1107/S1600536810053237 (PMC3050177; doi:10.1107/S1600536810053237)
Supplement: Supplementary file 1 [file e-67-0o230-sup1.cif]

##############################################################################
###                                                                        ###
###        Electronic paper (Acta Crystallographica Section E)             ###
###                                                                        ###
##############################################################################
#                                                                            #
# This CIF contains the data in a paper accepted for publication in Acta     #
# Crystallographica Section E. It conforms to the requirements of Notes      #
# for Authors for Section E, and has been peer reviewed under the auspices   #
# of the IUCr Commission on Journals.                                        #
#                                                                            #
# Full details of the Crystallographic Information File format               #
# are given in the paper "The Crystallographic Information File (CIF):       #
# a New Standard Archive File for Crystallography" by S. R. Hall, F. H.      #
# Allen and I. D. Brown [Acta Cryst. (1991), A47, 655-685].                  #
#                                                                            #
# The current version of the core CIF dictionary is obtainable from          #
# ftp://ftp.iucr.org/pub/cif_core.dic. The current version number is 2.4.    #
#                                                                            #
# Software is freely available for graphical display of the structure(s) in  #
# this CIF.  For information consult the CIF home page http://www.iucr.org/  #
# cif/home.html                                                              #
#                                                                            #
# This file may be used for bona fide research purposes within the           #
# scientific community so long as proper attribution is given to the journal # 
# article from which it was obtained.                                        #
#                                                                            #
##############################################################################
                                             
data_global
_audit_creation_method     'from SHELXTL with WordPad'
_journal_date_recd_electronic     2010-11-09
_journal_date_accepted     2010-12-18
_journal_name_full     'Acta Crystallographica, Section E'
_journal_year     2011
_journal_volume     67
_journal_issue      1
_journal_page_first     o230
_journal_page_last     o230
_journal_paper_category     QO
_journal_coeditor_code     PK2285
_publ_contact_author_name     'Moon-Hwan Kim'
_publ_contact_author_address
;
Biomaterial Research Center,
Korea Research Institute of Chemical Technology,
P.O. Box 107, Yuseong,
Daejeon 305-600,
Korea
;
_publ_contact_author_email     mhkim@krict.re.kr
_publ_contact_author_fax     '82 42 860 7160'
_publ_contact_author_phone     '82 42 860 7187'
_publ_section_title
;
Methyl 6-dimethylamino-4-hydroxy-2-naphthoate
;
loop_
    _publ_author_name
    _publ_author_footnote
    _publ_author_address
    'Do, Jun Ho' ?
;
Department of Bio & Chemical Engineering,
Hongik University,
Jochiwon, Chungnam 339-701,
Republic of Korea
;
    'Hwang, Kwang-Jin' ?
;
Department of Bio & Chemical Engineering,
Hongik University,
Jochiwon, Chungnam 339-701,
Republic of Korea
;
    'Kim, Moon-Hwan' ?
;
Biomaterial Research Center,
Korea Research Institute of Chemical Technology,
PO Box 107, Yuseong,
Daejeon 305-600,
Republic of Korea
;
    'Kim, Chong-Hyeak' ?
;
Center for Chemical Analysis,
Korea Research Institute of Chemical Technology,
PO Box 107, Yuseong,
Daejeon 305-600,
Republic of Korea
;
data_I
_chemical_name_systematic
;
Methyl 6-dimethylamino-4-hydroxy-2-naphthoate
;
_chemical_name_common     ?
_chemical_formula_moiety     'C14 H15 N O3'
_chemical_formula_sum     'C14 H15 N O3'
_chemical_formula_iupac     'C14 H15 N O3'
_chemical_formula_weight     245.27
_chemical_melting_point     ?
_symmetry_cell_setting     monoclinic
_symmetry_space_group_name_H-M     'C 2/c'
_symmetry_space_group_name_Hall     '-C 2yc'
loop_
    _symmetry_equiv_pos_as_xyz
    'x, y, z'
    '-x, y, -z+1/2'
    'x+1/2, y+1/2, z'
    '-x+1/2, y+1/2, -z+1/2'
    '-x, -y, -z'
    'x, -y, z-1/2'
    '-x+1/2, -y+1/2, -z'
    'x+1/2, -y+1/2, z-1/2'
_cell_length_a     27.2482(5)
_cell_length_b     6.62110(10)
_cell_length_c     13.6283(3)
_cell_angle_alpha     90.00
_cell_angle_beta     97.2030(10)
_cell_angle_gamma     90.00
_cell_volume     2439.32(8)
_cell_formula_units_Z     8
_cell_measurement_reflns_used     3143
_cell_measurement_theta_min     3.01
_cell_measurement_theta_max     27.20
_cell_measurement_temperature     296(2)
_exptl_crystal_description     block
_exptl_crystal_colour     colorless
_exptl_crystal_size_max     0.43
_exptl_crystal_size_mid     0.28
_exptl_crystal_size_min     0.15
_exptl_crystal_density_diffrn     1.336
_exptl_crystal_density_meas     ?
_exptl_crystal_density_method     'not measured'
_exptl_crystal_F_000     1040
_exptl_absorpt_coefficient_mu     0.094
_exptl_absorpt_correction_type     none
_exptl_absorpt_process_details     ?
_exptl_absorpt_correction_T_min     ?
_exptl_absorpt_correction_T_max     ?
_exptl_special_details
;
;
_diffrn_ambient_temperature     296(2)
_diffrn_radiation_type     MoK\a
_diffrn_radiation_wavelength     0.71073
_diffrn_radiation_source     'fine-focus sealed tube'
_diffrn_radiation_monochromator     graphite
_diffrn_measurement_device_type     'Bruker APEXII CCD'
_diffrn_measurement_method     '\f and \w'
_diffrn_detector_area_resol_mean     ?
_diffrn_reflns_number     11077
_diffrn_reflns_av_R_equivalents     0.0229
_diffrn_reflns_av_sigmaI/netI     0.0246
_diffrn_reflns_theta_min     1.51
_diffrn_reflns_theta_max     28.33
_diffrn_reflns_theta_full     28.33
_diffrn_measured_fraction_theta_max     0.988
_diffrn_measured_fraction_theta_full     0.988
_diffrn_reflns_limit_h_min     -35
_diffrn_reflns_limit_h_max     36
_diffrn_reflns_limit_k_min     -8
_diffrn_reflns_limit_k_max     8
_diffrn_reflns_limit_l_min     -18
_diffrn_reflns_limit_l_max     17
_diffrn_standards_number     0
_diffrn_standards_interval_count     .
_diffrn_standards_interval_time     .
_diffrn_standards_decay_%     ?
_refine_special_details
;
Refinement of <i>F</i>^2^ against ALL reflections. The weighted <i>R</i>-factor
<i>wR</i> and goodness of fit <i>S</i> are based on <i>F</i>^2^, conventional
<i>R</i>-factors <i>R</i> are based on <i>F</i>, with <i>F</i> set to zero for
negative <i>F</i>^2^. The threshold expression of <i>F</i>^2^ >
\s(<i>F</i>^2^) is used only for calculating <i>R</i>-factors(gt) <i>etc</i>.
and is not relevant to the choice of reflections for refinement.
<i>R</i>-factors based on <i>F</i>^2^ are statistically about twice as large
as those based on <i>F</i>, and <i>R</i>- factors based on ALL data will be
even larger.
;
_reflns_number_total     3019
_reflns_number_gt     2021
_reflns_threshold_expression     I>2\s(I)
_refine_ls_structure_factor_coef     Fsqd
_refine_ls_matrix_type     full
_refine_ls_R_factor_all     0.0733
_refine_ls_R_factor_gt     0.0473
_refine_ls_wR_factor_gt     0.1324
_refine_ls_wR_factor_ref     0.1507
_refine_ls_goodness_of_fit_ref     1.050
_refine_ls_restrained_S_all     1.050
_refine_ls_number_reflns     3019
_refine_ls_number_parameters     165
_refine_ls_number_restraints     0
_refine_ls_hydrogen_treatment     constr
_refine_ls_weighting_scheme     calc
_refine_ls_weighting_details
         'calc w=1/[\s^2^(Fo^2^)+(0.0744P)^2^+0.7490P] where P=(Fo^2^+2Fc^2^)/3'
_atom_sites_solution_hydrogens     geom
_atom_sites_solution_primary     direct
_atom_sites_solution_secondary     difmap
_refine_ls_shift/su_max     0.000
_refine_ls_shift/su_mean     0.000
_refine_diff_density_max     0.225
_refine_diff_density_min     -0.177
_refine_ls_extinction_method     none
_refine_ls_extinction_coef     ?
loop_
    _atom_type_symbol
    _atom_type_description
    _atom_type_scat_dispersion_real
    _atom_type_scat_dispersion_imag
    _atom_type_scat_source
    'C' 'C' 0.0033 0.0016
                         'International Tables Vol C Tables 4.2.6.8 and 6.1.1.4'
    'H' 'H' 0.0000 0.0000
                         'International Tables Vol C Tables 4.2.6.8 and 6.1.1.4'
    'N' 'N' 0.0061 0.0033
                         'International Tables Vol C Tables 4.2.6.8 and 6.1.1.4'
    'O' 'O' 0.0106 0.0060
                         'International Tables Vol C Tables 4.2.6.8 and 6.1.1.4'
_computing_data_collection     'APEX2 (Bruker, 2009)'
_computing_cell_refinement     'SAINT (Bruker, 2009)'
_computing_data_reduction     'SAINT (Bruker, 2009)'
_computing_structure_solution     'SHELXS97 (Sheldrick, 2008)'
_computing_structure_refinement     'SHELXL97 (Sheldrick, 2008)'
_computing_molecular_graphics     'SHELXTL (Sheldrick, 2008)'
_computing_publication_material     'SHELXTL (Sheldrick, 2008)'
loop_
    _atom_site_type_symbol
    _atom_site_label
    _atom_site_fract_x
    _atom_site_fract_y
    _atom_site_fract_z
    _atom_site_U_iso_or_equiv
    _atom_site_adp_type
    _atom_site_calc_flag
    _atom_site_refinement_flags
    _atom_site_occupancy
    _atom_site_disorder_assembly
    _atom_site_disorder_group
    C C1 0.10637(5) 0.2829(2) 0.43577(10) 0.0394(4) Uani d . 1 . .
    H H1A 0.1108 0.2627 0.5038 0.047 Uiso calc R 1 . .
    C C2 0.07851(5) 0.1492(2) 0.37597(10) 0.0362(3) Uani d . 1 . .
    C C3 0.07115(5) 0.1797(2) 0.27191(10) 0.0373(3) Uani d . 1 . .
    H H3A 0.0521 0.0889 0.2314 0.045 Uiso calc R 1 . .
    C C4 0.09206(5) 0.3421(2) 0.23145(10) 0.0345(3) Uani d . 1 . .
    C C5 0.14347(5) 0.6521(2) 0.25090(11) 0.0381(3) Uani d . 1 . .
    H H5A 0.1382 0.6726 0.1829 0.046 Uiso calc R 1 . .
    C C6 0.17280(5) 0.7870(2) 0.30964(11) 0.0401(4) Uani d . 1 . .
    C C7 0.18010(6) 0.7510(3) 0.41358(12) 0.0468(4) Uani d . 1 . .
    H H7A 0.1999 0.8387 0.4545 0.056 Uiso calc R 1 . .
    C C8 0.15860(6) 0.5908(3) 0.45420(11) 0.0452(4) Uani d . 1 . .
    H H8A 0.1638 0.5726 0.5224 0.054 Uiso calc R 1 . .
    C C9 0.12140(5) 0.4845(2) 0.29174(10) 0.0335(3) Uani d . 1 . .
    C C10 0.12857(5) 0.4515(2) 0.39531(10) 0.0363(3) Uani d . 1 . .
    C C11 0.05648(5) -0.0258(2) 0.42183(11) 0.0385(3) Uani d . 1 . .
    O O12 0.06137(4) -0.05793(18) 0.51061(8) 0.0511(3) Uani d . 1 . .
    O O13 0.03034(4) -0.14286(17) 0.35582(8) 0.0508(3) Uani d . 1 . .
    C C14 0.00549(7) -0.3150(3) 0.39160(15) 0.0580(5) Uani d . 1 . .
    H H14A -0.0116 -0.3874 0.3366 0.087 Uiso calc R 1 . .
    H H14B -0.0178 -0.2700 0.4342 0.087 Uiso calc R 1 . .
    H H14C 0.0294 -0.4024 0.4279 0.087 Uiso calc R 1 . .
    O O15 0.08692(4) 0.37976(16) 0.13226(7) 0.0451(3) Uani d . 1 . .
    H H15A 0.0791 0.2753 0.1019 0.068 Uiso calc R 1 . .
    N N16 0.19479(5) 0.9504(2) 0.27050(11) 0.0529(4) Uani d . 1 . .
    C C17 0.22463(7) 1.0916(3) 0.33220(16) 0.0623(5) Uani d . 1 . .
    H H17A 0.2522 1.0219 0.3680 0.093 Uiso calc R 1 . .
    H H17B 0.2050 1.1524 0.3781 0.093 Uiso calc R 1 . .
    H H17C 0.2366 1.1946 0.2917 0.093 Uiso calc R 1 . .
    C C18 0.18437(7) 0.9976(3) 0.16678(14) 0.0583(5) Uani d . 1 . .
    H H18A 0.1965 0.8910 0.1286 0.087 Uiso calc R 1 . .
    H H18B 0.2004 1.1220 0.1534 0.087 Uiso calc R 1 . .
    H H18C 0.1493 1.0114 0.1492 0.087 Uiso calc R 1 . .
loop_
    _atom_site_aniso_label
    _atom_site_aniso_U_11
    _atom_site_aniso_U_22
    _atom_site_aniso_U_33
    _atom_site_aniso_U_12
    _atom_site_aniso_U_13
    _atom_site_aniso_U_23
    C1 0.0450(8) 0.0457(9) 0.0270(7) 0.0007(6) 0.0030(6) 0.0031(6)
    C2 0.0404(7) 0.0346(8) 0.0337(7) 0.0021(6) 0.0050(6) 0.0038(6)
    C3 0.0454(8) 0.0350(7) 0.0310(7) -0.0005(6) 0.0030(6) -0.0025(6)
    C4 0.0429(7) 0.0352(7) 0.0255(7) 0.0038(6) 0.0045(6) 0.0001(6)
    C5 0.0448(8) 0.0395(8) 0.0304(7) 0.0001(6) 0.0059(6) 0.0009(6)
    C6 0.0407(7) 0.0397(8) 0.0408(8) -0.0029(6) 0.0085(6) -0.0004(7)
    C7 0.0495(9) 0.0515(10) 0.0388(8) -0.0119(7) 0.0028(7) -0.0076(8)
    C8 0.0522(9) 0.0539(10) 0.0290(7) -0.0073(7) 0.0030(6) -0.0025(7)
    C9 0.0377(7) 0.0348(7) 0.0286(7) 0.0022(6) 0.0062(5) -0.0011(6)
    C10 0.0404(7) 0.0402(8) 0.0285(7) 0.0001(6) 0.0045(6) -0.0019(6)
    C11 0.0418(8) 0.0356(8) 0.0383(8) 0.0037(6) 0.0063(6) 0.0055(6)
    O12 0.0670(7) 0.0479(7) 0.0382(6) -0.0019(6) 0.0065(5) 0.0120(5)
    O13 0.0631(7) 0.0452(7) 0.0438(6) -0.0166(5) 0.0054(5) 0.0044(5)
    C14 0.0683(11) 0.0434(9) 0.0642(12) -0.0156(8) 0.0160(9) 0.0039(9)
    O15 0.0682(7) 0.0412(6) 0.0254(5) -0.0051(5) 0.0039(5) -0.0003(4)
    N16 0.0618(9) 0.0499(8) 0.0470(8) -0.0190(7) 0.0061(7) 0.0030(7)
    C17 0.0618(11) 0.0528(11) 0.0721(13) -0.0179(9) 0.0072(9) -0.0030(10)
    C18 0.0673(11) 0.0511(10) 0.0570(11) -0.0053(9) 0.0092(9) 0.0152(9)
_geom_special_details
;
All e.s.d.'s (except the e.s.d. in the dihedral angle between two l.s. planes)
are estimated using the full covariance matrix. The cell e.s.d.'s are taken
into account individually in the estimation of e.s.d.'s in distances, angles
and torsion angles; correlations between e.s.d.'s in cell parameters are only
used when they are defined by crystal symmetry. An approximate (isotropic)
treatment of cell e.s.d.'s is used for estimating e.s.d.'s involving l.s.
planes.
;
loop_
    _geom_bond_atom_site_label_1
    _geom_bond_atom_site_label_2
    _geom_bond_site_symmetry_2
    _geom_bond_distance
    _geom_bond_publ_flag
    C1 C2 . 1.367(2) ?
    C1 C10 . 1.414(2) ?
    C1 H1A . 0.9300 ?
    C2 C3 . 1.422(2) ?
    C2 C11 . 1.479(2) ?
    C3 C4 . 1.365(2) ?
    C3 H3A . 0.9300 ?
    C4 O15 . 1.364(2) ?
    C4 C9 . 1.428(2) ?
    C5 C6 . 1.385(2) ?
    C5 C9 . 1.410(2) ?
    C5 H5A . 0.9300 ?
    C6 N16 . 1.376(2) ?
    C6 C7 . 1.426(2) ?
    C7 C8 . 1.362(2) ?
    C7 H7A . 0.9300 ?
    C8 C10 . 1.414(2) ?
    C8 H8A . 0.9300 ?
    C9 C10 . 1.417(2) ?
    C11 O12 . 1.219(2) ?
    C11 O13 . 1.325(2) ?
    O13 C14 . 1.442(2) ?
    C14 H14A . 0.9600 ?
    C14 H14B . 0.9600 ?
    C14 H14C . 0.9600 ?
    O15 H15A . 0.8200 ?
    N16 C17 . 1.439(2) ?
    N16 C18 . 1.441(2) ?
    C17 H17A . 0.9600 ?
    C17 H17B . 0.9600 ?
    C17 H17C . 0.9600 ?
    C18 H18A . 0.9600 ?
    C18 H18B . 0.9600 ?
    C18 H18C . 0.9600 ?
loop_
    _geom_angle_atom_site_label_1
    _geom_angle_atom_site_label_2
    _geom_angle_atom_site_label_3
    _geom_angle_site_symmetry_1
    _geom_angle_site_symmetry_3
    _geom_angle
    _geom_angle_publ_flag
    C2 C1 C10 . . 120.80(10)
                           ?
    C2 C1 H1A . . 119.6 ?
    C10 C1 H1A . . 119.6 ?
    C1 C2 C3 . . 120.10(10)
                          ?
    C1 C2 C11 . . 118.70(10)
                           ?
    C3 C2 C11 . . 121.20(10)
                           ?
    C4 C3 C2 . . 120.10(10)
                          ?
    C4 C3 H3A . . 120.0 ?
    C2 C3 H3A . . 120.0 ?
    O15 C4 C3 . . 123.20(10)
                           ?
    O15 C4 C9 . . 115.50(10)
                           ?
    C3 C4 C9 . . 121.30(10)
                          ?
    C6 C5 C9 . . 121.60(10)
                          ?
    C6 C5 H5A . . 119.2 ?
    C9 C5 H5A . . 119.2 ?
    N16 C6 C5 . . 122.10(10)
                           ?
    N16 C6 C7 . . 120.20(10)
                           ?
    C5 C6 C7 . . 117.70(10)
                          ?
    C8 C7 C6 . . 121.40(10)
                          ?
    C8 C7 H7A . . 119.3 ?
    C6 C7 H7A . . 119.3 ?
    C7 C8 C10 . . 121.70(10)
                           ?
    C7 C8 H8A . . 119.2 ?
    C10 C8 H8A . . 119.2 ?
    C5 C9 C10 . . 120.10(10)
                           ?
    C5 C9 C4 . . 121.90(10)
                          ?
    C10 C9 C4 . . 118.00(10)
                           ?
    C8 C10 C1 . . 122.60(10)
                           ?
    C8 C10 C9 . . 117.60(10)
                           ?
    C1 C10 C9 . . 119.80(10)
                           ?
    O12 C11 O13 . . 123.70(10)
                             ?
    O12 C11 C2 . . 123.80(10)
                            ?
    O13 C11 C2 . . 112.50(10)
                            ?
    C11 O13 C14 . . 117.90(10)
                             ?
    O13 C14 H14A . . 109.5 ?
    O13 C14 H14B . . 109.5 ?
    H14A C14 H14B . . 109.5 ?
    O13 C14 H14C . . 109.5 ?
    H14A C14 H14C . . 109.5 ?
    H14B C14 H14C . . 109.5 ?
    C4 O15 H15A . . 109.5 ?
    C6 N16 C17 . . 121.70(10)
                            ?
    C6 N16 C18 . . 120.60(10)
                            ?
    C17 N16 C18 . . 117.4(2) ?
    N16 C17 H17A . . 109.5 ?
    N16 C17 H17B . . 109.5 ?
    H17A C17 H17B . . 109.5 ?
    N16 C17 H17C . . 109.5 ?
    H17A C17 H17C . . 109.5 ?
    H17B C17 H17C . . 109.5 ?
    N16 C18 H18A . . 109.5 ?
    N16 C18 H18B . . 109.5 ?
    H18A C18 H18B . . 109.5 ?
    N16 C18 H18C . . 109.5 ?
    H18A C18 H18C . . 109.5 ?
    H18B C18 H18C . . 109.5 ?
loop_
    _geom_torsion_atom_site_label_1
    _geom_torsion_atom_site_label_2
    _geom_torsion_atom_site_label_3
    _geom_torsion_atom_site_label_4
    _geom_torsion_site_symmetry_1
    _geom_torsion_site_symmetry_2
    _geom_torsion_site_symmetry_3
    _geom_torsion_site_symmetry_4
    _geom_torsion
    _geom_torsion_publ_flag
    C10 C1 C2 C3 . . . . -0.6(2) ?
    C10 C1 C2 C11 . . . . 179.40(10)
                                   ?
    C1 C2 C3 C4 . . . . 0.3(2) ?
    C11 C2 C3 C4 . . . . -179.80(10)
                                   ?
    C2 C3 C4 O15 . . . . 179.40(10)
                                  ?
    C2 C3 C4 C9 . . . . -0.2(2) ?
    C9 C5 C6 N16 . . . . 179.60(10)
                                  ?
    C9 C5 C6 C7 . . . . 0.0(2) ?
    N16 C6 C7 C8 . . . . 179.8(2) ?
    C5 C6 C7 C8 . . . . -0.7(2) ?
    C6 C7 C8 C10 . . . . 0.7(3) ?
    C6 C5 C9 C10 . . . . 0.6(2) ?
    C6 C5 C9 C4 . . . . -178.50(10)
                                  ?
    O15 C4 C9 C5 . . . . -0.1(2) ?
    C3 C4 C9 C5 . . . . 179.60(10)
                                 ?
    O15 C4 C9 C10 . . . . -179.20(10)
                                    ?
    C3 C4 C9 C10 . . . . 0.5(2) ?
    C7 C8 C10 C1 . . . . 179.2(2) ?
    C7 C8 C10 C9 . . . . -0.1(2) ?
    C2 C1 C10 C8 . . . . -178.50(10)
                                   ?
    C2 C1 C10 C9 . . . . 0.9(2) ?
    C5 C9 C10 C8 . . . . -0.5(2) ?
    C4 C9 C10 C8 . . . . 178.60(10)
                                  ?
    C5 C9 C10 C1 . . . . -179.90(10)
                                   ?
    C4 C9 C10 C1 . . . . -0.8(2) ?
    C1 C2 C11 O12 . . . . 0.5(2) ?
    C3 C2 C11 O12 . . . . -179.50(10)
                                    ?
    C1 C2 C11 O13 . . . . 179.90(10)
                                   ?
    C3 C2 C11 O13 . . . . -0.1(2) ?
    O12 C11 O13 C14 . . . . 1.5(2) ?
    C2 C11 O13 C14 . . . . -177.90(10)
                                     ?
    C5 C6 N16 C17 . . . . 179.1(2) ?
    C7 C6 N16 C17 . . . . -1.4(2) ?
    C5 C6 N16 C18 . . . . 5.7(2) ?
    C7 C6 N16 C18 . . . . -174.8(2) ?
loop_
    _geom_hbond_atom_site_label_D
    _geom_hbond_atom_site_label_H
    _geom_hbond_atom_site_label_A
    _geom_hbond_site_symmetry_A
    _geom_hbond_distance_DH
    _geom_hbond_distance_HA
    _geom_hbond_distance_DA
    _geom_hbond_angle_DHA
    _geom_hbond_publ_flag
    O15 H15A O12 6 0.82 1.92 2.736(2) 170 y
