# Supplementary material for: Methyl 6-dimethyl­amino-4-hy­droxy-2-naphtho­ate
Source: Acta Crystallogr Sect E Struct Rep Online. 2010 Dec 24;67(Pt 1):o230. doi: 10.1107/S1600536810053237 (PMC3050177; doi:10.1107/S1600536810053237)
Supplement: Supplementary file 2 [file e-67-0o230-Isup2.hkl]

# 
# h,k,l, Fc-squared, Fo-squared, sigma(Fo-squared) and status flag 
# 
data_I
_shelx_title ' 20080812_0m in C2/c' 
_shelx_refln_list_code          4 
_shelx_F_calc_maximum      290.72 
_exptl_crystal_F_000      1040.00 
_reflns_d_resolution_high  0.7490 
 
loop_ 
 _symmetry_equiv_pos_as_xyz 
 'x, y, z' 
 '-x, y, -z+1/2' 
 'x+1/2, y+1/2, z' 
 '-x+1/2, y+1/2, -z+1/2' 
 '-x, -y, -z' 
 'x, -y, z-1/2' 
 '-x+1/2, -y+1/2, -z' 
 'x+1/2, -y+1/2, z-1/2' 
 
_cell_length_a    27.2482 
_cell_length_b     6.6211 
_cell_length_c    13.6283 
_cell_angle_alpha  90.000 
_cell_angle_beta   97.203 
_cell_angle_gamma  90.000 
 
_shelx_F_squared_multiplier     1.000 
 
loop_ 
 _refln_index_h 
 _refln_index_k 
 _refln_index_l 
 _refln_F_squared_calc 
 _refln_F_squared_meas 
 _refln_F_squared_sigma 
 _refln_observed_status 
   2   0   0     6579.64     6273.25     79.68 o 
   4   0   0    23684.89    22729.37    215.82 o 
   6   0   0      125.10      125.08      6.28 o 
   8   0   0    16347.07    15573.97    120.66 o 
  10   0   0     1338.20     1159.95     12.51 o 
  12   0   0     2088.27     1987.06     24.01 o 
  14   0   0      101.04       96.16      4.15 o 
  16   0   0     1174.60     1330.05     16.70 o 
  18   0   0      143.41      109.34      4.99 o 
  20   0   0      780.27      895.46     24.27 o 
  22   0   0      162.56      168.35     12.64 o 
  24   0   0       29.95       38.86      6.80 o 
  26   0   0        0.66        1.14      4.91 o 
  28   0   0        5.21       19.80      6.39 o 
  30   0   0        0.08       -4.65      5.79 o 
  32   0   0       65.97       69.85      9.94 o 
  34   0   0       42.94       48.41     11.49 o 
  36   0   0        4.21       19.34     14.30 o 
   1   1   0     1069.21     1005.99     13.90 o 
   3   1   0     3621.77     3959.02     32.92 o 
   5   1   0    28936.51    27775.84    198.98 o 
   7   1   0    46688.07    45703.78    305.50 o 
   9   1   0    13778.19    13594.34     82.06 o 
  11   1   0      135.56      111.53      4.34 o 
  13   1   0      925.16      831.81      7.89 o 
  15   1   0      748.44      721.57      7.27 o 
  17   1   0      916.74      938.42     10.76 o 
  19   1   0       23.83       20.08      2.53 o 
  21   1   0        0.47        0.36      3.45 o 
  23   1   0      813.66      869.81     15.16 o 
  25   1   0      459.86      516.41     13.25 o 
  27   1   0      134.73      151.08      8.14 o 
  29   1   0       26.74       20.75      5.45 o 
  31   1   0        0.01        1.47      4.59 o 
  33   1   0       29.16       37.52      6.30 o 
  35   1   0       44.66       44.32      6.98 o 
   0   2   0     1151.08     1203.39     17.77 o 
   2   2   0     1591.25     1754.28     14.17 o 
   4   2   0       30.87       28.91      1.79 o 
   6   2   0      235.41      278.97      3.55 o 
   8   2   0      647.95      529.13      7.08 o 
  10   2   0     2593.29     2486.41     20.03 o 
  12   2   0     5812.81     5848.43     38.15 o 
  14   2   0      400.80      370.69      6.10 o 
  16   2   0     2255.26     2297.52     19.47 o 
  18   2   0       11.82        3.76      2.32 o 
  20   2   0        9.30       12.08      4.83 o 
  22   2   0       68.16       62.63      5.04 o 
  24   2   0        8.61        1.38      3.34 o 
  26   2   0        1.74       -0.91      3.61 o 
  28   2   0     1096.14     1144.62     22.27 o 
  30   2   0       14.27       24.94      5.65 o 
  32   2   0      260.10      277.13     20.73 o 
  34   2   0        0.34       -2.55      5.36 o 
   1   3   0     1125.54     1096.62      9.66 o 
   3   3   0      268.04      263.05      3.66 o 
   5   3   0        1.38       19.68      2.76 o 
   7   3   0       32.58       38.56      2.55 o 
   9   3   0        0.17        2.03      1.95 o 
  11   3   0     1878.70     1788.81     20.62 o 
  13   3   0      265.22      270.65     13.92 o 
  15   3   0       84.45      106.51      6.19 o 
  17   3   0       10.42       17.13      2.79 o 
  19   3   0     1105.43     1129.38     15.77 o 
  21   3   0     3649.96     3775.65     39.55 o 
  23   3   0      107.57      104.70      7.52 o 
  25   3   0      580.70      562.38     12.17 o 
  27   3   0       24.25       23.02      4.32 o 
  29   3   0       67.53       65.84      5.95 o 
  31   3   0        0.00       -1.08      5.32 o 
  33   3   0       27.64       30.22      6.22 o 
   0   4   0      331.63      285.75      5.18 o 
   2   4   0     1722.11     1809.29     14.98 o 
   4   4   0      260.26      262.58      4.41 o 
   6   4   0     1440.07     1535.53     15.36 o 
   8   4   0      118.38      122.18      5.30 o 
  10   4   0       14.76       15.16      2.49 o 
  12   4   0      577.33      619.45     15.73 o 
  14   4   0     1650.61     1582.83     33.84 o 
  16   4   0     4294.97     4323.48     50.76 o 
  18   4   0     1289.18     1328.64     21.82 o 
  20   4   0       12.32        5.88      4.98 o 
  22   4   0        6.44        1.69      3.51 o 
  24   4   0       42.03       36.92      5.70 o 
  26   4   0       46.86       36.14      6.20 o 
  28   4   0        0.98       -2.11      5.00 o 
  30   4   0        3.65        9.89      5.66 o 
  32   4   0        3.80        2.75      7.99 o 
   1   5   0       20.72       14.11      1.91 o 
   3   5   0      406.46      444.54      7.23 o 
   5   5   0        1.22       -0.91      1.93 o 
   7   5   0      283.46      301.55      9.56 o 
   9   5   0     3317.96     3321.71     47.76 o 
  11   5   0      405.35      403.16     16.36 o 
  13   5   0      135.40      136.48      9.36 o 
  15   5   0       32.90       31.77      6.50 o 
  17   5   0        3.18       10.44      4.98 o 
  19   5   0       57.48       49.38      7.51 o 
  21   5   0        0.12       -4.20      4.85 o 
  23   5   0        4.78        5.70      6.10 o 
  25   5   0        4.00       -3.21      5.75 o 
  27   5   0       12.21       14.36      7.58 o 
  29   5   0        3.79        1.88      7.48 o 
   0   6   0      553.45      592.84     18.50 o 
   2   6   0      758.74      760.69     14.44 o 
   4   6   0       68.05       80.95      6.77 o 
   6   6   0       82.26       68.46      5.82 o 
   8   6   0        9.29        7.47      3.55 o 
  10   6   0       11.99        9.54      3.64 o 
  12   6   0        6.49        4.21      6.92 o 
  14   6   0       52.74       34.58      6.35 o 
  16   6   0       31.31       24.15      5.96 o 
  18   6   0      221.76      189.02     19.27 o 
  20   6   0        1.30       -2.43      5.65 o 
  22   6   0        7.35       10.87      6.46 o 
  24   6   0       10.91        5.94      6.94 o 
  26   6   0        9.11       -1.81      6.87 o 
   1   7   0        3.41       -0.31      3.36 o 
   3   7   0      166.11      179.95     10.93 o 
   5   7   0       24.58       24.39      5.89 o 
   7   7   0        8.83        8.94      5.08 o 
   9   7   0        1.02        0.84      5.05 o 
  11   7   0        7.50        1.88      4.43 o 
  13   7   0       36.49       36.21     10.09 o 
  15   7   0        0.50        3.08      5.26 o 
  17   7   0        0.74       -6.22     10.93 o 
  19   7   0        2.67       -3.69      6.37 o 
  21   7   0       14.63       21.60     14.30 o 
   0   8   0        0.07        3.36      5.89 o 
   2   8   0        8.84       14.30      5.89 o 
   4   8   0       28.14       42.05      7.57 o 
   6   8   0        0.38        0.00      5.89 o 
   8   8   0        0.44       -5.89      5.89 o 
  10   8   0       11.97       10.93      7.57 o 
  12   8   0        0.11        2.52      6.73 o 
  14   8   0       93.11      116.05     13.45 o 
 -35   1   1      255.60      290.80     12.76 o 
 -33   1   1        4.61        0.85      5.14 o 
 -31   1   1      147.03      174.69      9.47 o 
 -29   1   1       37.59       47.12      5.75 o 
 -27   1   1        0.00        1.53      3.82 o 
 -25   1   1        0.35        3.85      3.04 o 
 -23   1   1       10.84       11.52      3.25 o 
 -21   1   1        0.04        1.25      2.41 o 
 -19   1   1        4.96        1.20      1.77 o 
 -17   1   1      230.39      220.60      6.17 o 
 -15   1   1       13.19       17.54      1.72 o 
 -13   1   1      264.60      261.32      3.97 o 
 -11   1   1     2837.12     2849.63     17.57 o 
  -9   1   1     3333.46     3066.56     19.68 o 
  -7   1   1    75118.57    72038.35    434.58 o 
  -5   1   1    35439.59    33782.38    285.10 o 
  -3   1   1      465.12      507.26      8.78 o 
  -1   1   1      746.64      697.80      9.23 o 
   1   1   1     2638.44     2496.50     21.91 o 
   3   1   1      921.42      844.43      9.43 o 
   5   1   1    30815.44    29499.98    196.13 o 
   7   1   1     1128.36      926.19      8.40 o 
   9   1   1     2203.31     2261.92     15.22 o 
  11   1   1      100.55       84.96      2.53 o 
  13   1   1     4952.51     5098.63     31.05 o 
  15   1   1       46.32       66.69      2.61 o 
  17   1   1       62.11       64.68      3.34 o 
  19   1   1       24.34       14.12      2.49 o 
  21   1   1      197.37      200.45      7.96 o 
  23   1   1       31.78       57.22      5.10 o 
  25   1   1      317.92      338.59     11.17 o 
  27   1   1        6.93        5.61      4.40 o 
  29   1   1      182.33      173.01     13.56 o 
  31   1   1        4.89        4.48      4.60 o 
  33   1   1       11.59       17.32      6.39 o 
  35   1   1        0.73       -1.32      5.91 o 
 -34   2   1       50.90       50.23      7.16 o 
 -32   2   1       50.16       38.05      6.62 o 
 -30   2   1        9.49        8.83      4.96 o 
 -28   2   1     1102.53     1297.04     19.90 o 
 -26   2   1      604.86      653.95     14.84 o 
 -24   2   1      212.32      233.02      8.78 o 
 -22   2   1      146.58      145.77      6.90 o 
 -20   2   1      115.38      114.57      5.95 o 
 -18   2   1      110.73      111.95      5.05 o 
 -16   2   1     1712.19     1802.74     16.22 o 
 -14   2   1    16780.56    16906.11     99.90 o 
 -12   2   1       19.73       34.19      2.25 o 
 -10   2   1     9334.00     9552.85     66.06 o 
  -8   2   1      440.09      463.99      8.68 o 
  -6   2   1       88.21      121.01      2.89 o 
  -4   2   1        0.18        2.43      1.14 o 
  -2   2   1      204.37      254.70      5.90 o 
   0   2   1      372.76      363.77      4.40 o 
   2   2   1     1635.85     1564.42     12.26 o 
   4   2   1     2992.04     2983.58     23.51 o 
   6   2   1      984.32      913.97      8.98 o 
   8   2   1     4185.50     4134.79     33.02 o 
  10   2   1      159.61      187.32      3.71 o 
  12   2   1      393.25      471.80      5.81 o 
  14   2   1      113.24      104.21      3.86 o 
  16   2   1        3.96        7.63      2.86 o 
  18   2   1      869.03      858.34     13.03 o 
  20   2   1       14.65        4.10      3.16 o 
  22   2   1        2.26        2.26      3.78 o 
  24   2   1      111.70      107.74      7.05 o 
  26   2   1        7.57        1.51      3.71 o 
  28   2   1        0.03       -1.12      5.49 o 
  30   2   1       30.96       34.09      6.10 o 
  32   2   1       90.03       82.38      9.50 o 
  34   2   1       42.72       37.37      7.15 o 
 -33   3   1       12.76       19.90      7.93 o 
 -31   3   1        0.45        7.19      4.31 o 
 -29   3   1       25.78       22.43      4.44 o 
 -27   3   1        1.05        8.67      3.70 o 
 -25   3   1       19.30       15.26      3.67 o 
 -23   3   1      961.36     1031.82     19.44 o 
 -21   3   1     1409.91     1419.32     20.54 o 
 -19   3   1       44.66       40.56      6.24 o 
 -17   3   1     1527.70     1509.73     19.02 o 
 -15   3   1      532.83      589.35     12.56 o 
 -13   3   1      493.71      493.47     10.69 o 
 -11   3   1      902.34      811.14     10.25 o 
  -9   3   1      214.20      216.70      4.19 o 
  -7   3   1      239.73      229.04      6.00 o 
  -5   3   1     3527.26     3848.10     30.19 o 
  -3   3   1     9700.09    10048.22     77.20 o 
  -1   3   1       14.72       23.17      2.07 o 
   1   3   1      846.15      874.24      9.77 o 
   3   3   1     2573.95     2718.58     35.98 o 
   5   3   1      375.38      352.57      5.40 o 
   7   3   1        3.48        3.40      1.64 o 
   9   3   1       38.96       36.61      2.44 o 
  11   3   1       74.46       57.02      2.80 o 
  13   3   1      448.12      475.62     10.56 o 
  15   3   1       10.62        6.88      3.64 o 
  17   3   1        3.29        0.19      2.30 o 
  19   3   1      312.46      303.08     12.86 o 
  21   3   1      653.70      615.55     12.00 o 
  23   3   1      657.35      661.29     12.90 o 
  25   3   1       80.21       63.47      8.84 o 
  27   3   1        1.86        1.77      3.77 o 
  29   3   1       79.34       85.87      6.56 o 
  31   3   1       16.79       25.95      6.37 o 
  33   3   1        4.67        3.27      8.10 o 
 -32   4   1        6.14       13.10      9.99 o 
 -30   4   1       31.52       29.33      6.66 o 
 -28   4   1        0.51        2.79      4.92 o 
 -26   4   1      257.46      233.90     11.51 o 
 -24   4   1       57.06       47.68      6.22 o 
 -22   4   1       11.24        4.84      4.49 o 
 -20   4   1       37.60       35.16      4.78 o 
 -18   4   1       10.18        6.54      3.97 o 
 -16   4   1     3088.04     2994.72     34.92 o 
 -14   4   1       57.39       41.85      3.21 o 
 -12   4   1     1202.50     1213.30     21.60 o 
 -10   4   1        9.33        8.30      2.55 o 
  -8   4   1       48.23       62.31      4.23 o 
  -6   4   1      294.60      303.92      5.35 o 
  -4   4   1      955.28      877.19     10.91 o 
  -2   4   1      472.59      507.82      8.60 o 
   0   4   1      880.92      949.43     12.17 o 
   2   4   1       11.41        6.26      1.24 o 
   4   4   1     2819.52     2935.93     26.02 o 
   6   4   1      107.76       79.71      4.21 o 
   8   4   1       24.06       25.21      3.77 o 
  10   4   1      217.65      260.90      9.65 o 
  12   4   1      130.70      132.91      8.37 o 
  14   4   1     4106.46     4137.93     59.53 o 
  16   4   1      333.56      323.44     13.87 o 
  18   4   1     1393.40     1357.75     22.00 o 
  20   4   1        0.00        1.01      3.31 o 
  22   4   1      183.60      183.69     14.56 o 
  24   4   1       65.81       61.85      6.71 o 
  26   4   1       14.53       14.27      5.25 o 
  28   4   1        2.67       -1.10      6.07 o 
  30   4   1        9.30       -1.34      5.55 o 
 -29   5   1        0.00       -4.61      4.61 o 
 -27   5   1       33.60       37.11      5.74 o 
 -25   5   1        0.84       -2.20      3.78 o 
 -23   5   1       45.51       41.82      9.57 o 
 -21   5   1      101.13      111.24     10.37 o 
 -19   5   1       73.51       64.99      8.47 o 
 -17   5   1        0.02       -1.55      3.66 o 
 -15   5   1       44.39       44.89      5.73 o 
 -13   5   1       13.32       11.91      3.71 o 
 -11   5   1      102.95      138.54      7.58 o 
  -9   5   1     1664.18     1637.92     24.87 o 
  -7   5   1      744.41      680.44     11.92 o 
  -5   5   1       40.49       39.26      2.70 o 
  -3   5   1       72.04       69.82      4.21 o 
  -1   5   1      155.20      173.40      5.72 o 
   1   5   1        0.15        1.98      1.37 o 
   3   5   1      196.67      200.06      5.61 o 
   5   5   1      312.63      350.07     10.56 o 
   7   5   1     5596.32     5705.34    195.88 o 
   9   5   1       97.10       88.04      6.88 o 
  11   5   1     6489.82     6468.46    122.44 o 
  13   5   1      441.29      465.28     14.88 o 
  15   5   1      109.68      106.44      8.73 o 
  17   5   1       20.29       14.09      5.15 o 
  19   5   1      113.89      141.86     18.57 o 
  21   5   1        3.68       -0.58      5.19 o 
  23   5   1        0.00        5.21      6.25 o 
  25   5   1        7.43        2.96      7.03 o 
  27   5   1        0.35       -2.80      6.51 o 
  29   5   1       40.36       42.76     10.17 o 
 -26   6   1        3.34        3.98      7.21 o 
 -24   6   1       33.82       29.10     11.57 o 
 -22   6   1        0.10        3.70      5.80 o 
 -20   6   1        6.46       13.10      5.91 o 
 -18   6   1       78.52       73.20      8.70 o 
 -16   6   1       69.03       47.16      7.77 o 
 -14   6   1       84.23       72.54     13.87 o 
 -12   6   1      480.21      478.13     26.48 o 
 -10   6   1      211.52      204.72     16.14 o 
  -8   6   1      206.41      197.66      8.45 o 
  -6   6   1       81.32       85.96      5.69 o 
  -4   6   1        0.02       -2.73      3.37 o 
  -2   6   1      125.55      128.60     25.23 o 
   0   6   1      223.35      234.39     18.09 o 
   2   6   1     3098.99     3294.59     40.27 o 
   4   6   1     1012.39     1063.27     38.96 o 
   6   6   1      340.13      334.40     10.54 o 
   8   6   1       62.06       63.89      6.38 o 
  10   6   1       42.47       33.57      5.41 o 
  12   6   1       15.64       22.82      8.15 o 
  14   6   1       18.36       13.57      7.36 o 
  16   6   1      293.07      282.34     14.62 o 
  18   6   1        9.59        7.16      5.65 o 
  20   6   1       59.95       54.06      8.34 o 
  22   6   1        0.07       -4.68      5.82 o 
  24   6   1       15.16       23.85      7.86 o 
  26   6   1       10.76        7.55      7.99 o 
 -21   7   1      339.42      338.15     19.10 o 
 -19   7   1       90.64       99.14     11.50 o 
 -17   7   1       63.87       64.94      9.41 o 
 -15   7   1       16.71       16.82      6.31 o 
 -13   7   1       52.01       46.21      7.35 o 
 -11   7   1        1.62        3.36      4.51 o 
  -9   7   1       10.06        7.57      4.20 o 
  -7   7   1       12.26       10.93      4.51 o 
  -5   7   1      804.99      917.43     24.39 o 
  -3   7   1        1.35        0.00      5.89 o 
  -1   7   1       82.72       83.93      5.86 o 
   1   7   1       13.58       16.82      5.89 o 
   3   7   1       13.92       13.45      5.89 o 
   5   7   1        0.03       -1.68      5.05 o 
   7   7   1       32.49       41.20      8.41 o 
   9   7   1        0.50       -3.36      4.20 o 
  11   7   1        1.06        6.73      5.89 o 
  13   7   1       53.73       47.73      7.89 o 
  15   7   1        4.41       -5.08      5.08 o 
  17   7   1        4.50        0.08      5.84 o 
  19   7   1       19.48        2.85      7.57 o 
  21   7   1        0.90        9.47      7.25 o 
 -14   8   1      136.22      140.43     14.30 o 
 -12   8   1      311.97      328.79     16.82 o 
 -10   8   1       74.80       86.61     10.09 o 
  -8   8   1      104.31      131.18     11.77 o 
  -6   8   1        0.45        8.41      5.05 o 
  -2   8   1       11.11        3.36      6.73 o 
   0   8   1       16.27       13.45      6.73 o 
   2   8   1        2.21        9.25      5.89 o 
   4   8   1       11.93        7.57      6.73 o 
   6   8   1       66.56       79.89     10.93 o 
   8   8   1       10.92        3.36      7.57 o 
  10   8   1        0.02        4.20      7.57 o 
  12   8   1        4.93        5.89      7.57 o 
  14   8   1        0.00        1.68      6.73 o 
 -36   0   2       17.35       33.44     13.87 o 
 -34   0   2        4.74       -5.66     10.93 o 
 -32   0   2        6.42        5.59      8.26 o 
 -30   0   2        1.68       10.66      6.62 o 
 -28   0   2        0.90        2.25      5.61 o 
 -26   0   2       10.69        4.55      6.53 o 
 -24   0   2        0.34        3.16      4.25 o 
 -22   0   2        0.06       -1.41      2.63 o 
 -20   0   2        4.90        5.60      3.06 o 
 -18   0   2      455.20      440.33      8.02 o 
 -16   0   2     1427.77     1265.34     14.27 o 
 -14   0   2      109.56      125.45      4.20 o 
 -12   0   2       40.01       35.18      2.42 o 
 -10   0   2    17055.26    16985.80    124.81 o 
  -8   0   2     5906.73     5321.76     40.98 o 
  -6   0   2     3840.48     3827.94     30.20 o 
  -4   0   2      902.64      871.10      8.81 o 
  -2   0   2     4967.21     4876.27     43.12 o 
   0   0   2    12983.70    12936.52    135.96 o 
   2   0   2    61674.99    60421.14    575.13 o 
   4   0   2      886.26      863.46     11.89 o 
   6   0   2     2016.45     1929.65     17.63 o 
   8   0   2     3267.18     3044.00     26.62 o 
  10   0   2      298.82      265.64      5.38 o 
  12   0   2        5.20       18.26      2.21 o 
  14   0   2      255.76      190.85      5.36 o 
  16   0   2      269.68      184.13      5.63 o 
  18   0   2     7440.02     8075.73     79.43 o 
  20   0   2     1583.63     1904.23     33.26 o 
  22   0   2     1420.69     1443.39     46.27 o 
  24   0   2      161.52      152.72     11.03 o 
  26   0   2      173.69      187.04     12.57 o 
  28   0   2       12.37       16.98      6.76 o 
  30   0   2        5.94       14.30      9.25 o 
  32   0   2       42.46       45.01     13.45 o 
  34   0   2       31.51       21.29     14.30 o 
 -35   1   2      120.13      130.44      9.27 o 
 -33   1   2      459.79      534.64     14.59 o 
 -31   1   2       22.69       24.83      5.58 o 
 -29   1   2        4.22       -0.44      4.03 o 
 -27   1   2       52.54       59.41      5.72 o 
 -25   1   2       54.41       46.04      4.22 o 
 -23   1   2       12.04       12.67      2.88 o 
 -21   1   2      105.20      112.06      4.25 o 
 -19   1   2      715.62      768.81      9.13 o 
 -17   1   2      960.58     1016.03     10.36 o 
 -15   1   2      328.51      315.45      5.83 o 
 -13   1   2       71.02       72.60      2.25 o 
 -11   1   2      261.01      265.37      3.35 o 
  -9   1   2     1660.30     1799.29     12.42 o 
  -7   1   2       34.64       45.26      1.72 o 
  -5   1   2    84517.71    80475.73    550.11 o 
  -3   1   2     1590.23     1489.96     14.41 o 
  -1   1   2      924.24     1007.38     11.80 o 
   1   1   2     2004.55     2031.82     19.10 o 
   3   1   2    11686.13    11305.64     83.59 o 
   5   1   2      659.46      571.52      5.62 o 
   7   1   2       46.58       65.81      2.04 o 
   9   1   2     1981.68     2040.09     14.17 o 
  11   1   2     4524.86     5123.69     32.10 o 
  13   1   2      772.89      763.97      7.42 o 
  15   1   2     3883.40     3812.51     27.17 o 
  17   1   2        5.45        5.36      1.98 o 
  19   1   2        1.59        4.51      2.48 o 
  21   1   2       32.10       23.97      4.70 o 
  23   1   2       35.43       40.61      5.18 o 
  25   1   2      217.97      197.28      9.97 o 
  27   1   2      172.85      182.04      9.87 o 
  29   1   2        6.18        3.54      5.43 o 
  31   1   2       24.59       41.11      7.16 o 
  33   1   2        0.73        1.42      6.17 o 
  35   1   2        4.66        6.25     10.62 o 
 -34   2   2        4.58        6.92      7.47 o 
 -32   2   2        2.32        1.36      5.25 o 
 -30   2   2      697.83      754.00     17.71 o 
 -28   2   2       22.71       21.68      5.11 o 
 -26   2   2     1282.39     1419.97     20.10 o 
 -24   2   2        9.38       13.58      3.32 o 
 -22   2   2       18.64       16.48      3.60 o 
 -20   2   2       64.71       65.02      4.13 o 
 -18   2   2      286.80      248.12      8.71 o 
 -16   2   2      598.97      626.73     10.23 o 
 -14   2   2     4735.59     4906.71     32.22 o 
 -12   2   2     7772.14     7461.87     47.83 o 
 -10   2   2    21682.03    22234.12    142.53 o 
  -8   2   2     1342.68     1724.85     22.49 o 
  -6   2   2        7.74       14.64      1.88 o 
  -4   2   2     1943.60     2027.83     21.24 o 
  -2   2   2     7926.37     7906.23     65.86 o 
   0   2   2       87.40       97.77      4.61 o 
   2   2   2     1483.05     1414.36     11.69 o 
   4   2   2     1594.22     1516.22     16.11 o 
   6   2   2     5017.30     5043.99     41.60 o 
   8   2   2     2669.60     2612.75     20.64 o 
  10   2   2      566.10      461.58      7.75 o 
  12   2   2      354.05      290.45      4.72 o 
  14   2   2      197.04      166.33      5.10 o 
  16   2   2        2.68       -2.16      2.17 o 
  18   2   2       22.68       19.91      3.21 o 
  20   2   2       41.43       32.96      4.30 o 
  22   2   2        7.45        4.69      4.09 o 
  24   2   2        0.34       -3.45      3.45 o 
  26   2   2        1.18       -0.33      3.85 o 
  28   2   2       10.08       10.30      5.17 o 
  30   2   2      135.33      115.39     16.04 o 
  32   2   2        0.02       -0.55      5.32 o 
  34   2   2       10.42        8.89      7.28 o 
 -33   3   2        0.03       -2.24      5.17 o 
 -31   3   2        3.60       -4.08      4.08 o 
 -29   3   2       19.30       14.75      5.85 o 
 -27   3   2        1.10        0.93      3.65 o 
 -25   3   2       35.23       18.61      3.84 o 
 -23   3   2      800.01      830.84     15.05 o 
 -21   3   2     5880.64     5920.47     63.98 o 
 -19   3   2       40.48       38.55      3.48 o 
 -17   3   2     3275.71     3262.08     37.99 o 
 -15   3   2      438.82      494.23     10.57 o 
 -13   3   2      355.49      339.62      8.20 o 
 -11   3   2      339.13      263.80      5.94 o 
  -9   3   2      982.85      821.33      9.35 o 
  -7   3   2      202.81      186.58      4.72 o 
  -5   3   2      257.07      198.92      5.72 o 
  -3   3   2    10837.66    11551.12     96.75 o 
  -1   3   2     9197.68     9716.61     83.48 o 
   1   3   2      778.10      844.42      9.29 o 
   3   3   2      126.36      161.90      4.58 o 
   5   3   2      520.05      646.80      9.46 o 
   7   3   2      625.40      543.83      8.40 o 
   9   3   2        3.95        1.71      1.49 o 
  11   3   2      578.70      616.60      8.66 o 
  13   3   2      332.48      292.63      8.25 o 
  15   3   2       77.40       91.89      5.86 o 
  17   3   2      450.23      477.02     10.41 o 
  19   3   2      183.81      188.42      7.42 o 
  21   3   2       29.96       39.35      6.17 o 
  23   3   2      194.81      202.53      8.46 o 
  25   3   2       20.29       21.91      4.11 o 
  27   3   2        2.97        6.30      4.03 o 
  29   3   2        8.86        1.64      4.71 o 
  31   3   2        9.19       10.50      5.78 o 
  33   3   2        0.00       10.93     15.14 o 
 -32   4   2        7.57        7.00      7.58 o 
 -30   4   2       14.51       12.23      5.75 o 
 -28   4   2      131.42      105.46      9.02 o 
 -26   4   2      295.37      310.60     12.90 o 
 -24   4   2      656.71      610.33     23.43 o 
 -22   4   2        8.98        0.39      3.80 o 
 -20   4   2      119.47      128.18      7.25 o 
 -18   4   2       32.80       32.23      4.93 o 
 -16   4   2        2.69       -2.19      2.56 o 
 -14   4   2      744.00      653.24     13.61 o 
 -12   4   2       32.20       17.26      3.52 o 
 -10   4   2      331.11      335.32      8.37 o 
  -8   4   2      689.22      709.97     12.00 o 
  -6   4   2       34.31       29.61      3.16 o 
  -4   4   2       20.39       12.36      2.34 o 
  -2   4   2        1.24        2.16      1.63 o 
   0   4   2      546.58      530.92      8.86 o 
   2   4   2     2578.91     2796.07     23.24 o 
   4   4   2       21.93       16.03      1.96 o 
   6   4   2     3757.27     3970.11     42.03 o 
   8   4   2      546.12      513.67     13.35 o 
  10   4   2      503.60      514.77     18.57 o 
  12   4   2       53.48       71.58      6.69 o 
  14   4   2        9.37        6.01      4.22 o 
  16   4   2      838.46      764.71     20.02 o 
  18   4   2        1.06        2.62      3.01 o 
  20   4   2       99.59       89.66      6.53 o 
  22   4   2      159.77      160.48      9.09 o 
  24   4   2       15.55       12.41      4.81 o 
  26   4   2        1.08       -2.91      4.49 o 
  28   4   2        0.35        3.91      5.13 o 
  30   4   2        0.03        5.83      5.49 o 
 -29   5   2       48.83       44.54      6.90 o 
 -27   5   2        6.30        4.88      5.58 o 
 -25   5   2        4.86        4.95      4.46 o 
 -23   5   2       38.66       42.13      5.03 o 
 -21   5   2       55.21       60.01      8.06 o 
 -19   5   2       37.40       32.91      6.35 o 
 -17   5   2        1.52        9.06      4.08 o 
 -15   5   2       41.48       32.74      5.06 o 
 -13   5   2       99.10       81.97      6.47 o 
 -11   5   2        3.69       -1.49      2.57 o 
  -9   5   2       15.15        9.30      2.58 o 
  -7   5   2       88.51       90.70      5.08 o 
  -5   5   2       18.82       11.47      2.96 o 
  -3   5   2        8.37        4.08      2.51 o 
  -1   5   2       70.31       64.94      4.97 o 
   1   5   2      328.81      336.00      9.22 o 
   3   5   2      124.28       99.58      4.20 o 
   5   5   2       47.34       35.32      4.87 o 
   7   5   2      867.63      907.73     19.47 o 
   9   5   2      242.44      234.26     10.59 o 
  11   5   2     1981.33     2113.48     35.98 o 
  13   5   2       57.71       44.21      6.10 o 
  15   5   2       78.86       78.64      7.84 o 
  17   5   2      157.88      152.91     11.10 o 
  19   5   2       43.94       53.46     10.19 o 
  21   5   2       23.24       22.30      6.76 o 
  23   5   2        2.58        4.49     13.15 o 
  25   5   2       96.76       82.04     10.18 o 
  27   5   2      113.00      118.38     16.89 o 
  29   5   2      161.02      126.98     23.55 o 
 -26   6   2       38.88       28.01      9.02 o 
 -24   6   2       62.79       75.37     11.50 o 
 -22   6   2       17.25       19.25     14.72 o 
 -20   6   2        0.03        5.21      5.60 o 
 -18   6   2       16.56       17.11      6.67 o 
 -16   6   2      201.58      213.67     14.30 o 
 -14   6   2        0.18        1.24      4.43 o 
 -12   6   2        7.94        7.21      4.17 o 
 -10   6   2        2.13       10.74      3.58 o 
  -8   6   2        1.15        0.61      2.76 o 
  -6   6   2        2.36       -0.19      3.28 o 
  -4   6   2       35.63       31.35      4.72 o 
  -2   6   2       48.33       41.84      6.25 o 
   0   6   2     1341.46     1469.15     36.16 o 
   2   6   2       64.93       80.78      8.53 o 
   4   6   2     3484.57     3714.63     94.60 o 
   6   6   2       35.17       19.24     13.03 o 
   8   6   2       19.99       22.28      5.15 o 
  10   6   2       57.26       60.82     14.53 o 
  12   6   2      168.79      183.77     11.08 o 
  14   6   2        4.21        2.52      4.95 o 
  16   6   2      105.01       76.09     11.59 o 
  18   6   2       29.82       17.28      6.24 o 
  20   6   2       43.48       41.78      8.66 o 
  22   6   2       12.31        6.01      6.68 o 
  24   6   2       24.05       20.77     11.36 o 
 -21   7   2        6.63       14.14      7.25 o 
 -19   7   2       90.21      111.83     12.10 o 
 -17   7   2        9.18       10.97      5.94 o 
 -15   7   2      144.36      180.67     35.74 o 
 -13   7   2        0.00        6.56      6.73 o 
 -11   7   2        1.35       -2.68      3.83 o 
  -9   7   2       76.80       97.69      7.66 o 
  -7   7   2      171.50      206.86     25.23 o 
  -5   7   2      351.85      411.20     20.18 o 
  -3   7   2     1705.42     1801.22     47.93 o 
  -1   7   2      130.16      141.27     13.45 o 
   1   7   2      201.99      215.27     14.30 o 
   3   7   2       14.45       25.23      7.57 o 
   5   7   2       30.98       25.23      7.57 o 
   7   7   2        0.14       -0.84      5.89 o 
   9   7   2       45.97       35.32      8.41 o 
  11   7   2        7.50        9.25      6.73 o 
  13   7   2        2.09        2.24      6.02 o 
  15   7   2       25.02       20.89     15.10 o 
  17   7   2        0.80       -1.42      5.95 o 
  19   7   2       17.49       14.54      7.21 o 
  21   7   2        5.73        2.76      6.87 o 
 -14   8   2        9.10        7.57      6.73 o 
 -12   8   2       18.45        3.36      5.89 o 
 -10   8   2        0.05       -2.52      5.05 o 
  -2   8   2        2.10       -1.68      6.73 o 
   0   8   2        3.81        5.89      6.73 o 
   2   8   2       51.62       69.80     10.93 o 
   4   8   2       13.96       13.45      7.57 o 
   6   8   2        2.37        8.41      7.57 o 
   8   8   2        6.81       10.93      8.41 o 
  10   8   2       12.53       14.30      9.25 o 
  12   8   2       14.29       10.09      8.41 o 
  14   8   2        0.26       -0.84      7.57 o 
 -35   1   3       84.31      104.24      9.30 o 
 -33   1   3      275.63      342.56     18.16 o 
 -31   1   3       46.84       57.53      7.38 o 
 -29   1   3        2.10        2.98      4.24 o 
 -27   1   3       58.86       61.80      5.92 o 
 -25   1   3       81.53       93.61      5.42 o 
 -23   1   3       11.80        9.59      3.25 o 
 -21   1   3       63.29       67.38      4.69 o 
 -19   1   3      191.11      182.40      5.12 o 
 -17   1   3     1145.23     1136.03     11.84 o 
 -15   1   3        9.25       19.03      1.70 o 
 -13   1   3     3616.34     3808.27     23.30 o 
 -11   1   3      468.31      345.70      3.86 o 
  -9   1   3      584.69      585.27      5.70 o 
  -7   1   3      649.45      680.75      8.54 o 
  -5   1   3     9398.24     9832.95     57.85 o 
  -3   1   3     1338.69     1429.68     11.66 o 
  -1   1   3      631.01      619.29      6.60 o 
   1   1   3     1116.21     1041.91      7.92 o 
   3   1   3    10561.26     9755.40     58.74 o 
   5   1   3     4295.20     3800.97     22.56 o 
   7   1   3      501.66      502.96      5.17 o 
   9   1   3      430.74      433.58      5.33 o 
  11   1   3     3746.33     4111.06     26.67 o 
  13   1   3     4105.31     4444.68     27.92 o 
  15   1   3      109.66      126.34      3.76 o 
  17   1   3       21.74       13.20      2.43 o 
  19   1   3      272.48      264.97      7.67 o 
  21   1   3      140.49      147.19      8.46 o 
  23   1   3       38.64       34.19      5.19 o 
  25   1   3       59.47       60.89      6.27 o 
  27   1   3       65.27       50.63      9.54 o 
  29   1   3       24.96       34.89      7.00 o 
  31   1   3       78.97       84.50      9.19 o 
  33   1   3       30.06       28.41      7.47 o 
 -34   2   3        0.77        5.52      5.53 o 
 -32   2   3        9.01       12.78      5.49 o 
 -30   2   3        5.89        3.39      4.78 o 
 -28   2   3      421.61      459.16     16.04 o 
 -26   2   3       44.63       44.89      4.68 o 
 -24   2   3        0.21       -2.68      2.68 o 
 -22   2   3       77.24       76.27      6.34 o 
 -20   2   3      112.38      115.56      5.37 o 
 -18   2   3        1.48        2.63      2.16 o 
 -16   2   3      367.31      406.00      7.01 o 
 -14   2   3      313.50      298.07      4.40 o 
 -12   2   3     5101.88     5019.03     35.19 o 
 -10   2   3     8475.31     9012.89     69.75 o 
  -8   2   3    10423.18    10418.39    109.86 o 
  -6   2   3      215.19      166.31      4.78 o 
  -4   2   3     1558.33     1660.25     21.38 o 
  -2   2   3     3213.30     3131.14     35.96 o 
   0   2   3      328.47      300.69      4.55 o 
   2   2   3      198.96      200.72      4.74 o 
   4   2   3    10122.85    10986.40    134.60 o 
   6   2   3     1375.99     1281.69     12.52 o 
   8   2   3    14390.59    14858.99    107.54 o 
  10   2   3       62.70       64.88      2.60 o 
  12   2   3       40.58       25.39      2.10 o 
  14   2   3       46.68       56.10      4.46 o 
  16   2   3      155.47      177.20      5.19 o 
  18   2   3      321.03      358.02     11.09 o 
  20   2   3       54.90       57.62      5.68 o 
  22   2   3       10.43       11.46      3.89 o 
  24   2   3      435.85      447.15     12.42 o 
  26   2   3       30.43       50.08      6.64 o 
  28   2   3        3.73        4.38      4.94 o 
  30   2   3        0.01       -4.80      6.92 o 
  32   2   3       11.64       14.71      7.16 o 
 -33   3   3        1.08       12.28      5.83 o 
 -31   3   3        1.55        2.21      4.23 o 
 -29   3   3        1.83        4.34      4.28 o 
 -27   3   3       18.80       11.70      4.08 o 
 -25   3   3       10.04       11.90      3.45 o 
 -23   3   3       65.03       56.32      4.47 o 
 -21   3   3       23.06       19.78      4.20 o 
 -19   3   3     3635.77     3592.34     42.13 o 
 -17   3   3      108.31       95.16      6.16 o 
 -15   3   3     2627.65     2731.83     32.40 o 
 -13   3   3      485.61      527.76     11.89 o 
 -11   3   3     2162.35     2323.66     28.99 o 
  -9   3   3        7.27        0.89      1.43 o 
  -7   3   3      525.99      515.73      7.72 o 
  -5   3   3      636.80      821.88      9.29 o 
  -3   3   3      633.82      726.24     11.34 o 
  -1   3   3     1303.82     1311.56     18.47 o 
   1   3   3     3335.31     3628.17     30.83 o 
   3   3   3      288.28      324.36      5.63 o 
   5   3   3       64.69       41.19      3.78 o 
   7   3   3       46.81       87.96      5.90 o 
   9   3   3      137.95      136.84      8.38 o 
  11   3   3       54.61       92.50      3.77 o 
  13   3   3      213.97      188.82      6.97 o 
  15   3   3      353.39      313.84     12.38 o 
  17   3   3      227.72      223.34      9.90 o 
  19   3   3        2.94        1.59      3.16 o 
  21   3   3      122.83      137.23     12.99 o 
  23   3   3      181.63      211.86      9.74 o 
  25   3   3        3.97       -3.71      3.71 o 
  27   3   3        1.59       -1.27      4.35 o 
  29   3   3        0.00        0.45      4.96 o 
  31   3   3        2.16       -1.74      5.25 o 
 -32   4   3        6.25       17.61      8.57 o 
 -30   4   3       10.97        6.78      5.79 o 
 -28   4   3      226.32      213.18     11.89 o 
 -26   4   3      404.02      365.30     13.91 o 
 -24   4   3      463.88      452.42     16.27 o 
 -22   4   3      419.63      406.51     12.56 o 
 -20   4   3       23.99       18.52      3.94 o 
 -18   4   3       77.88       85.91      6.01 o 
 -16   4   3      142.48      135.69      6.64 o 
 -14   4   3        1.46        0.08      2.87 o 
 -12   4   3       11.45        2.31      2.22 o 
 -10   4   3       28.67       35.30      3.46 o 
  -8   4   3      793.04      958.75     15.62 o 
  -6   4   3     1029.72     1140.31     16.87 o 
  -4   4   3      419.10      422.14      9.14 o 
  -2   4   3      348.97      369.28      7.83 o 
   0   4   3       79.09       84.54      3.81 o 
   2   4   3      738.31      782.64     10.58 o 
   4   4   3        3.01        3.39      1.95 o 
   6   4   3     1111.32     1146.29     18.67 o 
   8   4   3        8.21        1.94      2.72 o 
  10   4   3       98.22       86.56     12.50 o 
  12   4   3      592.52      579.39     16.30 o 
  14   4   3       14.90        6.42      5.28 o 
  16   4   3      439.23      419.94     19.30 o 
  18   4   3        1.35        2.72      4.19 o 
  20   4   3       20.75       11.11      4.80 o 
  22   4   3      391.58      410.51     12.68 o 
  24   4   3       36.82       27.71      8.02 o 
  26   4   3        6.91        1.51      4.70 o 
  28   4   3       13.99       14.86      5.64 o 
  30   4   3        9.13        0.93      6.08 o 
 -29   5   3      148.14      172.42     10.86 o 
 -27   5   3       41.70       32.76      5.99 o 
 -25   5   3        3.73        7.76      4.30 o 
 -23   5   3       27.52       21.10      8.23 o 
 -21   5   3        0.38       -2.14      3.17 o 
 -19   5   3        0.82        7.56      5.15 o 
 -17   5   3        0.14       -1.02      4.52 o 
 -15   5   3        0.98        0.61      4.73 o 
 -13   5   3      149.43      114.15      9.17 o 
 -11   5   3        2.48        2.81      2.58 o 
  -9   5   3        7.07       13.89      3.14 o 
  -7   5   3       52.50       46.14      7.16 o 
  -5   5   3      283.02      284.71     13.15 o 
  -3   5   3      252.39      269.84      8.32 o 
  -1   5   3        3.76        5.26      3.94 o 
   1   5   3      241.43      257.92      8.97 o 
   3   5   3      892.73      920.04     16.98 o 
   5   5   3      385.53      377.74     10.61 o 
   7   5   3        1.28        8.60      4.41 o 
   9   5   3     1423.05     1307.22     25.83 o 
  11   5   3      123.47      114.35     11.70 o 
  13   5   3      188.18      168.61     11.10 o 
  15   5   3        0.82       -0.48      4.22 o 
  17   5   3       59.12       53.02      7.47 o 
  19   5   3        0.01        2.64      5.52 o 
  21   5   3        6.17        5.28      6.60 o 
  23   5   3        0.07       -0.84      8.52 o 
  25   5   3       28.58       42.80      9.24 o 
  27   5   3       30.41       24.01      8.81 o 
 -26   6   3      144.08      186.88     17.17 o 
 -24   6   3       53.53       58.41     10.89 o 
 -22   6   3       62.42       89.97     11.50 o 
 -20   6   3       15.13       13.93      6.67 o 
 -18   6   3       27.69       26.34     17.24 o 
 -16   6   3        0.21        3.76      4.82 o 
 -14   6   3       12.59       21.86      5.84 o 
 -12   6   3       74.36       80.12      7.16 o 
 -10   6   3        0.49        3.80      4.26 o 
  -8   6   3      159.91      151.12     12.38 o 
  -6   6   3       55.74       43.32      5.51 o 
  -4   6   3        1.38       -0.46      3.76 o 
  -2   6   3       41.22       28.54      4.83 o 
   0   6   3        1.79        1.13      4.03 o 
   2   6   3      342.90      315.22     14.90 o 
   4   6   3      591.36      652.42     20.53 o 
   6   6   3      776.25      834.75     27.75 o 
   8   6   3      144.19      150.76     39.10 o 
  10   6   3      282.61      273.54     12.94 o 
  12   6   3        0.42        0.22      4.50 o 
  14   6   3       19.60       18.64      6.21 o 
  16   6   3        7.16        7.54      5.75 o 
  18   6   3      109.08      132.93     13.66 o 
  20   6   3       50.44       65.63      9.73 o 
  22   6   3      174.73      234.95     18.31 o 
  24   6   3       18.58       14.00     14.14 o 
 -21   7   3        4.87        4.84      6.84 o 
 -19   7   3       82.94      104.20     11.82 o 
 -17   7   3      126.57      158.06     12.86 o 
 -15   7   3        1.20       11.21      6.02 o 
 -13   7   3       27.76       31.59      6.15 o 
 -11   7   3        2.00        1.45      3.92 o 
  -9   7   3        0.08        2.26      3.83 o 
  -7   7   3      302.66      278.34     27.75 o 
  -5   7   3       66.31       68.95     10.93 o 
  -3   7   3     1064.55     1189.88     37.84 o 
  -1   7   3      173.21      176.59     15.98 o 
   1   7   3       72.09       65.59     10.93 o 
   3   7   3        8.79        8.19      5.94 o 
   5   7   3      231.81      260.04     14.50 o 
   7   7   3       37.06       30.50      7.77 o 
   9   7   3       53.80       51.19      9.29 o 
  11   7   3       41.42       37.19      8.01 o 
  13   7   3       97.64      103.37     11.68 o 
  15   7   3       17.39       10.01     17.24 o 
  17   7   3       27.85       30.65      8.63 o 
  19   7   3       12.67       11.59      7.34 o 
 -14   8   3      113.24      129.65     10.60 o 
 -12   8   3       42.41       42.89      7.57 o 
  -4   8   3        4.38        6.73      8.41 o 
  -2   8   3        0.08       -6.73      6.73 o 
   0   8   3        0.59       -1.68      6.73 o 
   2   8   3       14.58       13.45      7.57 o 
   4   8   3        9.14        9.25      7.57 o 
   6   8   3      105.07      102.59     14.30 o 
   8   8   3       10.09        0.84      8.41 o 
  10   8   3        4.89        5.05      8.41 o 
  12   8   3       14.18        9.25      9.25 o 
 -36   0   4       35.28       19.34     14.30 o 
 -34   0   4        6.79       11.83      8.86 o 
 -32   0   4       16.95       15.11      9.09 o 
 -30   0   4       64.39       63.96     11.11 o 
 -28   0   4       16.27       15.35     14.72 o 
 -26   0   4       27.27       24.18      6.27 o 
 -24   0   4     1617.72     1717.39     48.30 o 
 -22   0   4     3325.93     3509.13     41.08 o 
 -20   0   4     1542.60     1859.57     25.19 o 
 -18   0   4     1996.00     1959.61     22.47 o 
 -16   0   4      823.78      933.82     12.09 o 
 -14   0   4      721.10      695.82      9.42 o 
 -12   0   4     2477.81     2285.74     20.95 o 
 -10   0   4      190.71      151.57      4.67 o 
  -8   0   4     2656.61     2523.09     23.40 o 
  -6   0   4      676.85      705.70      9.27 o 
  -4   0   4     6260.87     6033.20     53.92 o 
  -2   0   4    12220.56    11699.01    101.02 o 
   0   0   4     2734.30     2533.54     24.29 o 
   2   0   4      128.84       93.65      4.31 o 
   4   0   4     5062.11     5071.59     36.80 o 
   6   0   4     2704.59     2776.32     23.36 o 
   8   0   4      728.83      818.60     10.91 o 
  10   0   4     6747.17     6081.17     47.94 o 
  12   0   4        5.39        4.65      1.96 o 
  14   0   4      477.34      543.65      9.40 o 
  16   0   4      114.42       90.66      5.46 o 
  18   0   4        0.24       -3.22      3.22 o 
  20   0   4      872.07      897.41     23.03 o 
  22   0   4       22.22       26.57      6.25 o 
  24   0   4       37.48       34.44      7.08 o 
  26   0   4        5.63        4.71      6.06 o 
  28   0   4        0.92        2.32      6.15 o 
  30   0   4        8.01        7.40      7.37 o 
  32   0   4        5.77        1.16     10.93 o 
  34   0   4       16.48       23.86     10.89 o 
 -35   1   4       63.43       63.42      8.96 o 
 -33   1   4       13.31       14.29      5.70 o 
 -31   1   4      277.29      269.50     12.54 o 
 -29   1   4        5.03       14.22      4.60 o 
 -27   1   4      118.70      144.66      7.85 o 
 -25   1   4        8.65        8.14      3.04 o 
 -23   1   4       35.33       37.78      3.98 o 
 -21   1   4        1.21       -0.23      2.22 o 
 -19   1   4       17.76       31.83      2.73 o 
 -17   1   4      107.83       99.63      3.44 o 
 -15   1   4     8629.74     8856.35     51.04 o 
 -13   1   4      435.24      327.05      4.50 o 
 -11   1   4      261.75      254.47      3.58 o 
  -9   1   4       37.03       18.54      1.49 o 
  -7   1   4     2642.48     2585.84     16.87 o 
  -5   1   4      168.92      185.23      3.46 o 
  -3   1   4      441.62      441.98      6.21 o 
  -1   1   4     3026.55     3250.58     25.63 o 
   1   1   4      415.80      375.51      4.33 o 
   3   1   4      900.20      918.28      7.37 o 
   5   1   4      964.31      889.17      7.28 o 
   7   1   4     1819.68     1794.23     13.02 o 
   9   1   4      130.07      119.65      2.94 o 
  11   1   4      461.91      501.83      6.46 o 
  13   1   4      253.36      347.39      6.67 o 
  15   1   4       24.66       24.48      2.49 o 
  17   1   4      610.38      616.93     10.59 o 
  19   1   4       39.99       47.21      4.20 o 
  21   1   4       53.78       52.92      4.94 o 
  23   1   4       14.71       18.00      5.29 o 
  25   1   4       36.70       44.03      6.59 o 
  27   1   4       57.99       49.35      9.63 o 
  29   1   4       47.13       49.08      7.54 o 
  31   1   4        1.15        7.34      7.04 o 
  33   1   4       67.89       59.59      9.20 o 
 -34   2   4       17.77       19.42      6.53 o 
 -32   2   4        5.05        1.15      4.96 o 
 -30   2   4        0.23        3.12      4.56 o 
 -28   2   4      100.53       96.25      6.55 o 
 -26   2   4       38.38       38.46      4.41 o 
 -24   2   4       35.62       39.14      4.50 o 
 -22   2   4        0.44        1.57      2.71 o 
 -20   2   4       36.36       30.77      3.78 o 
 -18   2   4       49.96       42.59      3.73 o 
 -16   2   4      178.78      198.26      6.39 o 
 -14   2   4      140.32      173.95      4.28 o 
 -12   2   4      901.22     1103.13     10.50 o 
 -10   2   4     2960.19     2977.28     26.09 o 
  -8   2   4     7019.72     7199.12     62.57 o 
  -6   2   4      126.75      141.71      4.53 o 
  -4   2   4      878.97      923.34     11.07 o 
  -2   2   4      577.21      586.43     10.88 o 
   0   2   4      682.30      639.09      9.23 o 
   2   2   4      219.51      177.96      5.63 o 
   4   2   4      878.73      814.17      9.37 o 
   6   2   4     3201.75     3465.58     28.12 o 
   8   2   4      344.80      231.22      4.08 o 
  10   2   4      316.00      416.90      5.43 o 
  12   2   4      622.85      748.48     10.19 o 
  14   2   4        3.29       20.96      2.18 o 
  16   2   4      204.58      223.88      8.59 o 
  18   2   4      101.87      102.80      5.57 o 
  20   2   4       26.42       25.48      6.58 o 
  22   2   4      133.74      130.34     12.11 o 
  24   2   4       58.41       45.82      7.28 o 
  26   2   4      117.15      108.60      8.77 o 
  28   2   4       47.82       44.48      8.16 o 
  30   2   4        6.61        6.11      6.36 o 
  32   2   4        0.67        8.89      6.97 o 
 -33   3   4        0.01        5.90      6.80 o 
 -31   3   4       27.15       15.84      6.80 o 
 -29   3   4        0.00        0.39      3.68 o 
 -27   3   4        4.62        5.19      3.54 o 
 -25   3   4       27.52       33.47      4.16 o 
 -23   3   4        6.56        5.23      2.85 o 
 -21   3   4       70.44       59.69      5.65 o 
 -19   3   4      799.49      765.57     15.34 o 
 -17   3   4      850.95      848.17     15.44 o 
 -15   3   4       10.74        5.34      2.71 o 
 -13   3   4      799.20      774.07     15.45 o 
 -11   3   4      949.73      858.64     21.62 o 
  -9   3   4       90.36       97.23      4.20 o 
  -7   3   4      105.05       91.22      4.13 o 
  -5   3   4      105.56      143.40      6.21 o 
  -3   3   4     4555.46     4807.37     39.29 o 
  -1   3   4      753.01      780.96     10.34 o 
   1   3   4     5204.21     5777.21     46.80 o 
   3   3   4      935.69     1106.93     12.26 o 
   5   3   4       11.46       16.90      2.85 o 
   7   3   4       72.74       95.75      4.76 o 
   9   3   4      207.58      231.06      7.80 o 
  11   3   4      371.60      335.53      7.25 o 
  13   3   4       15.29       24.43      3.92 o 
  15   3   4      302.16      321.83     11.04 o 
  17   3   4     1164.03     1115.74     19.07 o 
  19   3   4        0.07        0.90      3.22 o 
  21   3   4       26.69       28.08      4.79 o 
  23   3   4        1.60        4.52      3.86 o 
  25   3   4       12.10       16.07      7.43 o 
  27   3   4       10.58        2.79      5.49 o 
  29   3   4        5.34        2.26      5.80 o 
  31   3   4       12.68       22.53      6.27 o 
 -32   4   4        0.06        1.14      7.63 o 
 -30   4   4       17.62       21.25      6.21 o 
 -28   4   4        8.97       12.96      5.49 o 
 -26   4   4      652.11      588.45     17.48 o 
 -24   4   4       16.51       24.17      5.34 o 
 -22   4   4      280.13      256.44     11.64 o 
 -20   4   4      197.09      191.36     11.56 o 
 -18   4   4      231.91      217.02      8.35 o 
 -16   4   4       19.95       17.55      3.47 o 
 -14   4   4       30.71       37.34      3.88 o 
 -12   4   4       10.00       10.93      2.53 o 
 -10   4   4      317.64      317.87      9.50 o 
  -8   4   4        6.01       11.56      3.04 o 
  -6   4   4     3067.29     3047.76     39.33 o 
  -4   4   4      195.97      155.08      6.86 o 
  -2   4   4      777.93      820.33     14.41 o 
   0   4   4      426.02      410.86      7.89 o 
   2   4   4      938.92      904.42     11.64 o 
   4   4   4      243.35      252.64      9.03 o 
   6   4   4        0.17       -0.84      3.46 o 
   8   4   4       19.51       15.84      5.08 o 
  10   4   4      336.06      335.52     14.92 o 
  12   4   4       29.66       32.68      7.00 o 
  14   4   4       92.29       81.28      9.64 o 
  16   4   4      346.37      372.99     41.20 o 
  18   4   4       42.23       40.36      4.38 o 
  20   4   4      296.90      290.97     11.05 o 
  22   4   4        0.02        1.91      4.28 o 
  24   4   4      207.04      215.52     10.30 o 
  26   4   4       29.63       37.04      6.16 o 
  28   4   4       17.93        6.87      6.43 o 
  30   4   4        0.11       -1.41      6.60 o 
 -29   5   4       82.55       58.43     11.53 o 
 -27   5   4        2.81        5.12      8.40 o 
 -25   5   4        0.13        4.04      4.73 o 
 -23   5   4       21.91       18.46      6.75 o 
 -21   5   4       10.42        4.40      3.82 o 
 -19   5   4        0.08        2.85      3.17 o 
 -17   5   4       16.47       22.17      5.84 o 
 -15   5   4        0.54        0.24      3.67 o 
 -13   5   4      607.69      555.09     27.58 o 
 -11   5   4        8.20       10.31      3.16 o 
  -9   5   4       19.43        7.82      3.58 o 
  -7   5   4       80.47       82.95      9.95 o 
  -5   5   4      420.98      423.31     11.30 o 
  -3   5   4      194.18      211.04     10.84 o 
  -1   5   4      228.59      214.97      8.39 o 
   1   5   4       61.78       60.02      5.56 o 
   3   5   4       36.51       30.83      6.43 o 
   5   5   4      487.00      510.56     12.83 o 
   7   5   4      256.98      254.18     11.49 o 
   9   5   4      134.48      127.11      9.14 o 
  11   5   4        5.85       15.96      4.80 o 
  13   5   4        8.48        8.01      4.46 o 
  15   5   4       17.01        9.64      5.24 o 
  17   5   4       14.01       14.43      6.00 o 
  19   5   4       22.15       27.63      8.30 o 
  21   5   4       27.68       37.59      8.24 o 
  23   5   4       29.74       43.60      8.84 o 
  25   5   4        0.08       -1.16      6.57 o 
  27   5   4      177.34      207.11     19.96 o 
 -26   6   4       11.45        7.33      8.07 o 
 -24   6   4      149.96      209.01     17.11 o 
 -22   6   4        1.17        3.78      6.84 o 
 -20   6   4        0.50       -5.21      5.60 o 
 -18   6   4        5.09       11.47      5.84 o 
 -16   6   4       18.83       20.55      5.94 o 
 -14   6   4        0.29        1.92      7.99 o 
 -12   6   4        8.86        6.45      4.51 o 
 -10   6   4       13.34       10.97      3.61 o 
  -8   6   4      365.08      341.59     12.46 o 
  -6   6   4      417.05      409.45     15.21 o 
  -4   6   4      300.59      291.30     10.59 o 
  -2   6   4       11.51       16.27      4.60 o 
   0   6   4        1.14        5.31      4.35 o 
   2   6   4      318.94      280.55     14.62 o 
   4   6   4      366.99      360.07     20.18 o 
   6   6   4       25.97       21.13      6.49 o 
   8   6   4        0.00        1.26      5.18 o 
  10   6   4        0.00       -4.16      5.08 o 
  12   6   4        3.35       -5.00      5.00 o 
  14   6   4       13.64       11.56      6.08 o 
  16   6   4        0.06        0.63      5.27 o 
  18   6   4       28.71       41.49      8.18 o 
  20   6   4       35.75       52.68      9.44 o 
  22   6   4      170.21      241.23     16.70 o 
  24   6   4       20.43       26.80      9.00 o 
 -21   7   4        3.05        3.75      9.67 o 
 -19   7   4       14.28       19.28      9.67 o 
 -17   7   4       23.29       37.84      8.53 o 
 -15   7   4        3.13        6.65     10.93 o 
 -13   7   4        3.95        1.96      4.51 o 
 -11   7   4        7.00        0.69      8.83 o 
  -9   7   4       32.76       21.78      3.99 o 
  -7   7   4        0.57        2.48      7.15 o 
  -5   7   4      192.14      201.60     12.38 o 
  -3   7   4        0.21        7.60      7.57 o 
  -1   7   4     1722.97     1760.47     40.79 o 
   1   7   4       27.99       21.85     14.30 o 
   3   7   4       13.65       10.93      6.37 o 
   5   7   4       28.52       25.41      9.67 o 
   7   7   4       12.58        3.25     18.50 o 
   9   7   4        0.06       -5.05      5.84 o 
  11   7   4        5.85        2.66     10.93 o 
  13   7   4        0.26       -6.60      6.60 o 
  15   7   4      372.16      446.89     22.03 o 
  17   7   4        7.28       -2.15      7.99 o 
  19   7   4      198.48      203.80     18.56 o 
 -14   8   4        0.07       -6.37      6.73 o 
 -12   8   4       29.90       10.93      5.89 o 
  -4   8   4        9.28        6.73      8.41 o 
  -2   8   4       46.74       33.64     10.09 o 
   0   8   4      161.45      179.95     17.66 o 
   2   8   4        0.30        6.73      8.41 o 
   4   8   4        5.05       -0.84      7.57 o 
   6   8   4      297.34      352.34     22.70 o 
   8   8   4      296.08      327.95     21.86 o 
  10   8   4      154.45      170.70     18.50 o 
  12   8   4       45.19       37.00     12.61 o 
 -35   1   5        2.35        8.70      6.65 o 
 -33   1   5       29.42       17.68      6.53 o 
 -31   1   5       12.94       18.06      5.25 o 
 -29   1   5      376.31      386.63     13.48 o 
 -27   1   5        4.27        9.83      4.17 o 
 -25   1   5      115.48      100.99      7.46 o 
 -23   1   5        0.00       -0.61      2.90 o 
 -21   1   5      176.56      175.54      7.07 o 
 -19   1   5       98.14      108.67      4.22 o 
 -17   1   5      651.71      646.55      7.78 o 
 -15   1   5      249.47      298.90      4.95 o 
 -13   1   5     1103.73     1363.32     11.76 o 
 -11   1   5      228.39      235.48      3.35 o 
  -9   1   5      739.26      739.13      7.58 o 
  -7   1   5       37.01       34.40      1.80 o 
  -5   1   5        7.85        5.31      1.45 o 
  -3   1   5     3132.11     3208.03     24.28 o 
  -1   1   5      261.27      256.07      4.47 o 
   1   1   5     1219.56     1453.87     12.36 o 
   3   1   5     6285.01     6773.58     53.45 o 
   5   1   5     1323.77     1364.68     10.50 o 
   7   1   5       18.89       21.49      1.47 o 
   9   1   5       16.24       10.90      1.42 o 
  11   1   5        0.01       -1.30      1.30 o 
  13   1   5     1000.96     1070.06     11.02 o 
  15   1   5      595.79      673.56     11.33 o 
  17   1   5        1.98       -1.22      2.55 o 
  19   1   5        4.98        0.00      3.13 o 
  21   1   5       32.11       38.46      5.25 o 
  23   1   5      141.53      160.14     12.49 o 
  25   1   5        3.76        0.00      4.95 o 
  27   1   5        5.23        8.08      5.69 o 
  29   1   5       23.31       26.87      6.99 o 
  31   1   5       78.19       61.97      8.70 o 
  33   1   5        5.26        8.35      7.92 o 
 -34   2   5       46.31       45.72     10.68 o 
 -32   2   5       26.82       15.56      6.20 o 
 -30   2   5       24.12       26.10      5.97 o 
 -28   2   5        1.01       -0.19      4.00 o 
 -26   2   5       31.01       30.81      4.51 o 
 -24   2   5        0.35       -2.18      3.04 o 
 -22   2   5      141.08      137.19      6.79 o 
 -20   2   5      112.60       88.51      5.52 o 
 -18   2   5      849.64      914.56     14.20 o 
 -16   2   5     1127.57     1066.57     15.01 o 
 -14   2   5        0.93        1.98      2.06 o 
 -12   2   5        0.02       -0.46      1.43 o 
 -10   2   5      373.09      353.11      8.18 o 
  -8   2   5        2.11       12.01      1.90 o 
  -6   2   5       53.28       49.57      2.27 o 
  -4   2   5     1388.93     1304.87     19.20 o 
  -2   2   5      621.65      488.90      9.24 o 
   0   2   5     2050.71     1952.68     23.96 o 
   2   2   5     4353.94     4596.32     34.89 o 
   4   2   5       41.42       54.27      2.08 o 
   6   2   5     2524.88     2903.88     24.82 o 
   8   2   5       99.02      100.38      4.68 o 
  10   2   5     6522.50     6689.95     57.62 o 
  12   2   5      190.22      188.59      5.65 o 
  14   2   5        0.55        1.12      2.30 o 
  16   2   5       15.17       13.94      3.76 o 
  18   2   5      105.72       86.41      6.04 o 
  20   2   5       13.23       11.53      3.92 o 
  22   2   5       54.89       41.59      7.53 o 
  24   2   5       13.61        4.82      5.89 o 
  26   2   5       31.68       15.72      6.27 o 
  28   2   5       89.71       79.42      9.51 o 
  30   2   5       37.60       34.45      8.31 o 
  32   2   5        0.31       -0.84     17.66 o 
 -33   3   5        0.06        0.09      6.40 o 
 -31   3   5        1.09        2.85      4.02 o 
 -29   3   5       29.64       33.34      4.72 o 
 -27   3   5        4.39        3.87      3.57 o 
 -25   3   5       28.23       27.20      4.40 o 
 -23   3   5        0.16        1.09      2.48 o 
 -21   3   5       42.44       46.84      5.07 o 
 -19   3   5      102.01       88.40      6.34 o 
 -17   3   5      305.35      294.87     10.91 o 
 -15   3   5      250.98      249.61     13.92 o 
 -13   3   5        0.03        2.52      3.70 o 
 -11   3   5        5.09        4.37      3.81 o 
  -9   3   5        1.00        7.03      3.03 o 
  -7   3   5        0.62        0.08      1.98 o 
  -5   3   5      295.91      273.53      6.15 o 
  -3   3   5     1252.96     1282.34     16.33 o 
  -1   3   5     2224.69     2461.83     23.67 o 
   1   3   5      130.00      126.34      4.39 o 
   3   3   5     2855.05     3111.71     28.41 o 
   5   3   5      142.89      159.84      6.50 o 
   7   3   5     1241.21     1314.59     21.35 o 
   9   3   5      318.97      300.63     13.94 o 
  11   3   5      221.66      235.58      8.12 o 
  13   3   5     1415.91     1470.17     25.63 o 
  15   3   5       52.09       62.57      8.60 o 
  17   3   5      740.64      733.86     15.08 o 
  19   3   5       83.86       49.18      5.27 o 
  21   3   5        1.98       -1.12      3.50 o 
  23   3   5        9.32        2.58      3.99 o 
  25   3   5       54.37       44.93      6.17 o 
  27   3   5        7.18       19.92      6.36 o 
  29   3   5        0.57       -3.03      5.61 o 
 -30   4   5        0.12        2.30      5.27 o 
 -28   4   5       11.34       11.83      6.55 o 
 -26   4   5       23.37        9.62      5.72 o 
 -24   4   5      367.73      347.32     13.03 o 
 -22   4   5      109.75      112.30      8.09 o 
 -20   4   5       13.93        7.86      3.77 o 
 -18   4   5      234.07      199.52      9.10 o 
 -16   4   5      116.19      111.23      8.68 o 
 -14   4   5       41.16       37.51      5.60 o 
 -12   4   5      384.77      382.74     12.07 o 
 -10   4   5      891.52      847.75     14.29 o 
  -8   4   5      805.12      820.16     23.43 o 
  -6   4   5      593.19      659.35     11.10 o 
  -4   4   5     1940.83     2110.11     37.17 o 
  -2   4   5       39.35       33.69      3.13 o 
   0   4   5       56.72       61.83      3.93 o 
   2   4   5      327.91      333.51      9.21 o 
   4   4   5        9.31        3.84      3.32 o 
   6   4   5       10.63       15.14      4.38 o 
   8   4   5       39.21       35.05     12.61 o 
  10   4   5        0.37        1.16      4.33 o 
  12   4   5      316.66      255.22     19.34 o 
  14   4   5      189.33      179.33     14.30 o 
  16   4   5       29.48       14.93      6.73 o 
  18   4   5        2.54       -1.96      5.26 o 
  20   4   5       76.56       73.78      6.32 o 
  22   4   5       47.83       47.46      8.44 o 
  24   4   5       13.45       11.39      5.36 o 
  26   4   5       90.60       80.07      8.78 o 
  28   4   5       22.62       21.68      6.95 o 
 -29   5   5       42.31       32.16      7.40 o 
 -27   5   5       74.88       79.02      9.52 o 
 -25   5   5        5.70        6.89      4.87 o 
 -23   5   5        2.40        0.33      4.32 o 
 -21   5   5       25.43       24.07      6.86 o 
 -19   5   5        0.41        2.59      4.18 o 
 -17   5   5       93.13       89.35      9.57 o 
 -15   5   5       98.09       78.96      6.90 o 
 -13   5   5      579.57      613.10     14.88 o 
 -11   5   5       23.29        3.25      4.51 o 
  -9   5   5       22.34       15.79      4.34 o 
  -7   5   5        5.96        0.84      3.36 o 
  -5   5   5      579.46      606.71     21.49 o 
  -3   5   5      299.07      317.00      9.92 o 
  -1   5   5      212.33      191.04      9.01 o 
   1   5   5        0.00       -3.22      3.22 o 
   3   5   5       23.22       15.46      4.01 o 
   5   5   5      461.03      460.74     14.95 o 
   7   5   5      118.89      113.99      9.06 o 
   9   5   5       83.94       91.53      8.53 o 
  11   5   5        2.71        3.07      4.28 o 
  13   5   5       20.05       11.56      6.89 o 
  15   5   5       60.47       55.78      7.74 o 
  17   5   5       26.20       29.12      6.68 o 
  19   5   5       37.67       26.25      8.08 o 
  21   5   5       28.71       32.13      8.76 o 
  23   5   5        0.28       -6.10      6.10 o 
  25   5   5        0.42       -9.36     15.68 o 
 -24   6   5       27.69       32.73      8.86 o 
 -22   6   5        0.17        1.97     10.09 o 
 -20   6   5      155.94      178.92     14.62 o 
 -18   6   5       12.61        7.09      8.41 o 
 -16   6   5      162.27      158.11     12.33 o 
 -14   6   5       69.88       62.49      8.01 o 
 -12   6   5       10.06        7.43      8.83 o 
 -10   6   5        1.72       14.72      7.73 o 
  -8   6   5      209.72      170.37     10.09 o 
  -6   6   5      181.06      163.29      9.82 o 
  -4   6   5      348.01      290.08     12.10 o 
  -2   6   5       14.89       14.46      4.77 o 
   0   6   5      316.24      361.65     16.07 o 
   2   6   5       61.16       77.90      9.59 o 
   4   6   5      119.97       76.45     17.24 o 
   6   6   5       33.48       27.46      7.46 o 
   8   6   5        0.00       -0.56      7.99 o 
  10   6   5       27.14       26.63      7.62 o 
  12   6   5      131.39      100.12     21.86 o 
  14   6   5       35.99       32.57      7.14 o 
  16   6   5        0.22       -0.30      6.04 o 
  18   6   5       26.90       27.75      8.40 o 
  20   6   5       20.46       26.41      8.11 o 
  22   6   5        3.28        1.86      9.87 o 
 -19   7   5       24.21       38.55     13.03 o 
 -17   7   5        8.73        5.81      5.94 o 
 -15   7   5       25.94       25.23      6.77 o 
 -13   7   5       24.44       23.67      5.49 o 
 -11   7   5       29.49       31.11      5.09 o 
  -9   7   5       51.56       56.90      7.20 o 
  -7   7   5       68.51       62.41      8.55 o 
  -5   7   5        0.58        3.93      5.30 o 
  -3   7   5        0.95        8.04      6.37 o 
  -1   7   5        1.55        1.56      6.05 o 
   1   7   5      327.22      328.27     17.42 o 
   3   7   5       10.98        9.88      6.84 o 
   5   7   5      113.99       81.86     10.88 o 
   7   7   5       52.74       49.65     13.03 o 
   9   7   5       45.24       40.68     15.56 o 
  11   7   5       51.40       50.34     10.42 o 
  13   7   5      172.96      183.90     16.32 o 
  15   7   5        5.22        8.80      9.02 o 
  17   7   5        0.03        0.19     13.87 o 
 -12   8   5      140.33      146.88     10.73 o 
  -6   8   5       17.56       20.18     10.09 o 
  -4   8   5       19.20       11.77      9.25 o 
  -2   8   5        0.17        5.89      8.41 o 
   0   8   5        1.69        5.89      8.41 o 
   2   8   5        6.71        5.89      9.25 o 
   4   8   5        0.99       -3.36      7.57 o 
   6   8   5        0.45        8.41      9.25 o 
   8   8   5       15.40       23.55     10.93 o 
  10   8   5        0.70       -2.52      9.25 o 
 -34   0   6        9.60       30.65     10.51 o 
 -32   0   6        8.70       10.03      8.68 o 
 -30   0   6        3.37        0.98      7.27 o 
 -28   0   6       10.43        1.23      9.67 o 
 -26   0   6        1.82        1.53      6.46 o 
 -24   0   6      220.11      236.45     12.87 o 
 -22   0   6      112.50       90.85     15.45 o 
 -20   0   6     2065.53     2290.91     29.77 o 
 -18   0   6      282.50      313.78     10.58 o 
 -16   0   6        0.58        3.20      2.38 o 
 -14   0   6      278.26      273.75      8.87 o 
 -12   0   6      131.15      139.07      5.38 o 
 -10   0   6      346.82      352.17      9.15 o 
  -8   0   6      104.30       88.29      4.12 o 
  -6   0   6      628.18      679.21      9.44 o 
  -4   0   6    16322.61    18611.18    160.45 o 
  -2   0   6     6110.83     6286.71     61.91 o 
   0   0   6     1914.06     2062.90     25.72 o 
   2   0   6     2534.16     2946.09     24.93 o 
   4   0   6       76.02       84.07      3.33 o 
   6   0   6      829.89      773.71      9.03 o 
   8   0   6     2266.86     2330.36     23.43 o 
  10   0   6     2875.82     2903.41     28.21 o 
  12   0   6       34.03       31.53      4.16 o 
  14   0   6      169.60      197.35     11.89 o 
  16   0   6     1199.50     1279.28     21.39 o 
  18   0   6       23.54       17.41      5.69 o 
  20   0   6       51.73       63.23      8.88 o 
  22   0   6        1.09       -2.79      5.16 o 
  24   0   6       45.67       42.19      7.97 o 
  26   0   6       33.06       25.16     10.32 o 
  28   0   6        7.30        3.98      6.99 o 
  30   0   6        0.07       -0.10      7.34 o 
  32   0   6        1.79       11.64      8.34 o 
 -35   1   6        0.66       -0.30     10.06 o 
 -33   1   6        0.83       -1.70      5.81 o 
 -31   1   6       14.03       13.58      5.21 o 
 -29   1   6       43.90       22.39      5.52 o 
 -27   1   6      160.51      151.83      9.04 o 
 -25   1   6      267.93      301.88      9.35 o 
 -23   1   6      155.88      153.89     10.22 o 
 -21   1   6       30.36       22.91      3.82 o 
 -19   1   6       78.09       80.71      4.63 o 
 -17   1   6       83.70       75.39      3.47 o 
 -15   1   6       22.94       22.18      2.30 o 
 -13   1   6      557.95      557.10      6.50 o 
 -11   1   6     1247.18     1212.34      9.52 o 
  -9   1   6      421.20      404.72      6.21 o 
  -7   1   6       22.36       25.23      1.98 o 
  -5   1   6      872.10      836.81      9.91 o 
  -3   1   6     1300.96     1463.50     14.49 o 
  -1   1   6     3987.29     4005.14     30.23 o 
   1   1   6      962.97     1208.60     10.31 o 
   3   1   6     6681.38     7695.79     48.36 o 
   5   1   6      212.24      256.76      4.10 o 
   7   1   6      938.67     1104.05      9.57 o 
   9   1   6        0.00        1.14      1.33 o 
  11   1   6        2.72        1.17      1.58 o 
  13   1   6       72.30       66.50      4.14 o 
  15   1   6      427.49      418.51     13.08 o 
  17   1   6      140.14      133.76      7.40 o 
  19   1   6      278.22      282.15     18.71 o 
  21   1   6        2.75       -1.31      4.00 o 
  23   1   6      429.98      458.76     17.72 o 
  25   1   6       15.54       23.15      6.10 o 
  27   1   6        7.10        5.94      5.77 o 
  29   1   6        1.99       -6.86      6.86 o 
  31   1   6       85.92       91.09     16.19 o 
 -34   2   6       11.84        6.28      6.03 o 
 -32   2   6       17.84        2.90      5.89 o 
 -30   2   6       28.84       23.53      5.93 o 
 -28   2   6        6.97        6.62      4.45 o 
 -26   2   6       34.85       35.27      5.23 o 
 -24   2   6       64.92       71.45      5.65 o 
 -22   2   6       41.05       41.85      4.44 o 
 -20   2   6       13.72       15.42      4.32 o 
 -18   2   6       71.08       84.96      5.12 o 
 -16   2   6       53.41       56.41      4.51 o 
 -14   2   6       10.84       14.73      2.95 o 
 -12   2   6      361.06      390.12      7.12 o 
 -10   2   6       41.72       53.27      2.37 o 
  -8   2   6      176.51      138.16      3.50 o 
  -6   2   6      139.28      131.70      3.60 o 
  -4   2   6       31.46       40.83      2.33 o 
  -2   2   6       13.56       11.84      1.73 o 
   0   2   6     2111.66     2007.44     16.27 o 
   2   2   6       23.13       26.94      2.05 o 
   4   2   6      241.63      272.58      4.13 o 
   6   2   6       26.49       44.84      2.31 o 
   8   2   6      106.94      131.38      4.93 o 
  10   2   6      779.78      794.10     11.74 o 
  12   2   6     1434.72     1471.96     19.77 o 
  14   2   6        2.92        2.31      2.81 o 
  16   2   6      116.20      133.44      7.95 o 
  18   2   6        3.65        3.17      4.06 o 
  20   2   6       70.03       69.87      6.66 o 
  22   2   6       19.22       15.39      5.82 o 
  24   2   6      357.17      340.94     26.45 o 
  26   2   6      192.18      212.67     13.55 o 
  28   2   6      459.98      466.83     25.60 o 
  30   2   6      104.94      116.01     12.69 o 
 -33   3   6        0.02        1.09      7.84 o 
 -31   3   6        0.84        8.63      5.96 o 
 -29   3   6        3.50        7.43      5.70 o 
 -27   3   6        4.20        5.15      4.84 o 
 -25   3   6      236.00      219.22     11.60 o 
 -23   3   6       11.69       11.73      4.70 o 
 -21   3   6       26.36       17.09      5.42 o 
 -19   3   6       67.69       56.85      7.77 o 
 -17   3   6      271.06      272.81     10.86 o 
 -15   3   6        4.96        5.91      6.34 o 
 -13   3   6       18.35       23.98      5.25 o 
 -11   3   6        0.42       -0.45      3.33 o 
  -9   3   6       15.99       15.37      3.41 o 
  -7   3   6      583.13      593.53     12.67 o 
  -5   3   6      537.43      572.68     18.08 o 
  -3   3   6      355.21      351.01      8.47 o 
  -1   3   6     1058.86     1193.53     18.38 o 
   1   3   6      587.56      576.82     11.86 o 
   3   3   6       43.68       52.32      2.66 o 
   5   3   6        4.96       11.73      2.83 o 
   7   3   6       54.21       45.76     15.14 o 
   9   3   6      155.91      106.64     10.29 o 
  11   3   6      104.56      103.91      6.18 o 
  13   3   6      103.83       95.10      8.94 o 
  15   3   6      601.56      603.76     15.86 o 
  17   3   6      174.25      120.79      9.24 o 
  19   3   6      915.38      903.73     18.22 o 
  21   3   6      376.25      331.32     11.59 o 
  23   3   6        1.14       -0.18      4.24 o 
  25   3   6        0.14       -1.64      5.56 o 
  27   3   6        7.41       -0.48      5.84 o 
  29   3   6        2.36       -6.17      6.17 o 
 -30   4   6        3.18        8.06      5.86 o 
 -28   4   6        0.52        3.59      6.31 o 
 -26   4   6        7.00        4.86      4.61 o 
 -24   4   6       36.39       22.50      5.27 o 
 -22   4   6       77.40       61.88      6.53 o 
 -20   4   6       25.78       25.86      4.84 o 
 -18   4   6      400.60      320.21     12.43 o 
 -16   4   6       23.58       26.18      4.48 o 
 -14   4   6      220.50      190.37      9.62 o 
 -12   4   6       35.36       37.53      9.25 o 
 -10   4   6      396.87      418.41     12.47 o 
  -8   4   6        5.12       -1.79      2.98 o 
  -6   4   6       32.26       35.58      5.63 o 
  -4   4   6      541.64      538.58     13.24 o 
  -2   4   6      565.26      591.52     15.84 o 
   0   4   6      294.52      290.34      9.06 o 
   2   4   6        0.68        3.97      3.59 o 
   4   4   6       71.75       59.29      5.77 o 
   6   4   6      148.34      154.69      9.94 o 
   8   4   6       88.34       88.41      9.90 o 
  10   4   6      102.66      120.23     11.31 o 
  12   4   6      643.53      536.22     21.01 o 
  14   4   6        1.69        2.14      5.47 o 
  16   4   6       64.03       59.17     10.09 o 
  18   4   6        1.17       -0.77      6.84 o 
  20   4   6       54.67       59.90      5.65 o 
  22   4   6       14.29       11.00      4.87 o 
  24   4   6        1.08        1.38      4.87 o 
  26   4   6        2.13        9.28      6.90 o 
  28   4   6        1.09       -2.52      7.57 o 
 -27   5   6        4.56       -2.73      5.08 o 
 -25   5   6        0.11       -4.57      4.57 o 
 -23   5   6       24.04       20.65      5.31 o 
 -21   5   6      111.62      111.40      9.02 o 
 -19   5   6        0.03        4.20      3.85 o 
 -17   5   6       14.35        6.09      3.70 o 
 -15   5   6      579.87      535.57     32.72 o 
 -13   5   6      573.51      500.93     12.12 o 
 -11   5   6     2098.09     2033.05     33.13 o 
  -9   5   6      323.30      275.86     11.88 o 
  -7   5   6        4.83        2.31      3.44 o 
  -5   5   6        4.35        1.28      3.16 o 
  -3   5   6      466.16      480.02     12.40 o 
  -1   5   6       86.92       78.60      6.21 o 
   1   5   6      138.81      142.56      7.75 o 
   3   5   6        2.63       -0.95      4.16 o 
   5   5   6       89.96      107.83     19.76 o 
   7   5   6      828.95      879.43     27.07 o 
   9   5   6        7.08        7.84      6.22 o 
  11   5   6        0.01        4.83      6.37 o 
  13   5   6        1.52       -1.68      5.26 o 
  15   5   6       85.42       91.49     11.92 o 
  17   5   6        0.03       -9.67      9.67 o 
  19   5   6        1.44       -5.81      5.81 o 
  21   5   6       20.35        7.85      8.39 o 
  23   5   6       18.24        6.55      7.48 o 
  25   5   6       20.74       21.96      8.94 o 
 -24   6   6       21.69       27.33     11.77 o 
 -22   6   6        0.17        0.14      6.84 o 
 -20   6   6       61.40       53.96      9.41 o 
 -18   6   6      239.85      250.55     15.14 o 
 -16   6   6       53.16       42.49      7.77 o 
 -14   6   6       10.91       23.85      5.84 o 
 -12   6   6        0.44       -4.20     10.09 o 
 -10   6   6        3.00       -0.46      4.95 o 
  -8   6   6        6.09        5.29      4.49 o 
  -6   6   6      622.70      563.75     16.34 o 
  -4   6   6       15.75        7.96      8.13 o 
  -2   6   6       35.10       26.62      5.64 o 
   0   6   6      134.15      102.35      9.40 o 
   2   6   6      281.65      305.49     16.82 o 
   4   6   6        0.22       -1.26      4.79 o 
   6   6   6      152.87      158.12     13.69 o 
   8   6   6        4.86        7.15      8.41 o 
  10   6   6      206.57      232.54     17.17 o 
  12   6   6      117.60      114.51     15.56 o 
  14   6   6     1221.00     1372.06     49.61 o 
  16   6   6        2.60        5.15      6.80 o 
  18   6   6       44.82       36.08      8.66 o 
  20   6   6        1.54        2.39      7.58 o 
  22   6   6        0.53       -2.02      8.68 o 
 -19   7   6       14.05       28.67      8.41 o 
 -17   7   6       36.59       38.17      7.99 o 
 -15   7   6        0.17       -2.83      5.33 o 
 -13   7   6       14.90       14.90      5.05 o 
 -11   7   6       23.38       18.39      5.92 o 
  -9   7   6        0.06       -2.11      5.50 o 
  -7   7   6       46.26       36.26      7.63 o 
  -5   7   6       38.54       39.55      9.32 o 
  -3   7   6        5.73       -4.21      6.93 o 
  -1   7   6       30.81       24.63      7.77 o 
   1   7   6       73.51       49.52      9.29 o 
   3   7   6       77.08       73.21     10.06 o 
   5   7   6       16.38       11.58      7.46 o 
   7   7   6       12.35       19.10     10.09 o 
   9   7   6        0.06       -5.05      6.84 o 
  11   7   6        0.77       -3.57      7.44 o 
  13   7   6        3.20       -2.73      7.44 o 
  15   7   6        2.59       -6.52      8.65 o 
  17   7   6      406.64      478.48     44.57 o 
 -10   8   6        8.67       29.43     16.82 o 
  -6   8   6       74.10       43.73     11.77 o 
  -4   8   6        5.13        5.89      9.25 o 
  -2   8   6        3.78        4.20      8.41 o 
   0   8   6       21.99       28.59     10.93 o 
   2   8   6       25.98       10.61      8.24 o 
   4   8   6       10.25       11.56      8.86 o 
   6   8   6       41.01       29.05      9.67 o 
   8   8   6        0.01        2.25      8.53 o 
 -33   1   7        5.35        1.66      6.69 o 
 -31   1   7       33.45       29.16      7.79 o 
 -29   1   7       10.11        7.14      5.54 o 
 -27   1   7      298.69      296.82     12.69 o 
 -25   1   7        7.47        2.36      3.86 o 
 -23   1   7        0.04       -0.80      3.29 o 
 -21   1   7       84.13       75.69      5.44 o 
 -19   1   7      225.71      206.83      7.95 o 
 -17   1   7      189.08      182.10      6.41 o 
 -15   1   7       73.83       70.95      3.05 o 
 -13   1   7       68.21       84.88      3.51 o 
 -11   1   7     1389.68     1499.46     14.12 o 
  -9   1   7       25.27       25.46      1.68 o 
  -7   1   7     2717.19     2996.95     26.48 o 
  -5   1   7        0.61        4.29      1.88 o 
  -3   1   7     1996.19     2184.43     18.34 o 
  -1   1   7       63.43       77.51      2.19 o 
   1   1   7      777.92      940.40      8.60 o 
   3   1   7     3276.21     3340.57     22.31 o 
   5   1   7     6391.98     7173.80     42.55 o 
   7   1   7       62.54       56.88      2.75 o 
   9   1   7     1409.25     1293.34     13.21 o 
  11   1   7       32.72       35.30      3.38 o 
  13   1   7      256.25      277.58      8.19 o 
  15   1   7      241.88      246.20      8.83 o 
  17   1   7       79.72       69.95      6.09 o 
  19   1   7      102.28       98.17      7.12 o 
  21   1   7      527.78      560.51     14.32 o 
  23   1   7      216.08      227.17     13.89 o 
  25   1   7      441.03      442.98     17.78 o 
  27   1   7       11.48       16.54      7.46 o 
  29   1   7        0.00        2.38      7.13 o 
  31   1   7        2.82        7.02      9.38 o 
 -34   2   7       86.50       91.01     14.83 o 
 -32   2   7      113.25      127.83      9.93 o 
 -30   2   7       39.85       39.00      6.68 o 
 -28   2   7       88.81       92.87      8.08 o 
 -26   2   7       27.23       28.77      5.40 o 
 -24   2   7       93.15       88.35      8.71 o 
 -22   2   7        3.40        3.52      3.24 o 
 -20   2   7       15.81       13.90      3.33 o 
 -18   2   7       35.10       34.99      3.96 o 
 -16   2   7      169.37      164.41      8.53 o 
 -14   2   7      143.18      178.34      6.77 o 
 -12   2   7        2.24        3.13      2.29 o 
 -10   2   7       71.97       50.64      2.72 o 
  -8   2   7     2907.81     3023.05     24.45 o 
  -6   2   7     1784.04     1787.78     14.67 o 
  -4   2   7     1114.89     1062.74      9.88 o 
  -2   2   7       69.68       79.38      2.77 o 
   0   2   7      304.67      342.89      4.88 o 
   2   2   7      816.34      807.13      9.02 o 
   4   2   7      215.61      190.44      4.60 o 
   6   2   7        7.06        3.85      2.18 o 
   8   2   7     1267.85     1377.71     19.06 o 
  10   2   7      339.43      317.60     10.53 o 
  12   2   7      155.97      177.51      8.32 o 
  14   2   7       42.96       58.27      5.70 o 
  16   2   7      161.31      166.23      8.86 o 
  18   2   7       11.41        6.85      7.90 o 
  20   2   7       50.47       53.11      7.38 o 
  22   2   7       30.32       25.60      6.62 o 
  24   2   7        4.28       -0.88      5.56 o 
  26   2   7      142.45      136.88     11.76 o 
  28   2   7      495.80      596.60     20.83 o 
  30   2   7        3.18        5.05     18.50 o 
 -31   3   7        8.22       17.55      6.76 o 
 -29   3   7        6.79        5.35      5.49 o 
 -27   3   7       53.29       41.17      6.69 o 
 -25   3   7      250.25      270.11     13.21 o 
 -23   3   7       17.25       14.15      5.89 o 
 -21   3   7      192.85      217.17     11.77 o 
 -19   3   7       48.72       42.78      5.87 o 
 -17   3   7       20.88       17.16      5.61 o 
 -15   3   7       17.15       13.95      5.30 o 
 -13   3   7      138.80      180.66     13.25 o 
 -11   3   7        5.40        0.53      5.08 o 
  -9   3   7       40.57       49.55      4.13 o 
  -7   3   7     1359.93     1281.72     24.03 o 
  -5   3   7      173.56      145.16     10.44 o 
  -3   3   7      361.71      371.20     10.38 o 
  -1   3   7      120.52      118.09      4.35 o 
   1   3   7       87.05       79.55      4.04 o 
   3   3   7      562.78      571.70     10.79 o 
   5   3   7      568.60      632.51     35.05 o 
   7   3   7      129.55      114.51     11.35 o 
   9   3   7       41.22       38.31      3.64 o 
  11   3   7      407.57      393.72     11.29 o 
  13   3   7       27.39       27.51      5.06 o 
  15   3   7        0.93       -1.94      3.36 o 
  17   3   7      198.75      161.76     10.26 o 
  19   3   7       56.52       38.72      5.66 o 
  21   3   7      180.27      150.77      8.98 o 
  23   3   7       36.11       33.90      6.57 o 
  25   3   7        0.06       -1.18      7.21 o 
  27   3   7        6.73       -1.76      5.84 o 
 -30   4   7        1.21        2.85      7.77 o 
 -28   4   7       26.96       22.51      6.80 o 
 -26   4   7       44.24       32.19      6.80 o 
 -24   4   7        5.29        6.96      5.14 o 
 -22   4   7        6.63        5.09      4.81 o 
 -20   4   7      358.57      301.48     15.96 o 
 -18   4   7       34.30       29.37      6.53 o 
 -16   4   7      596.24      552.58     24.08 o 
 -14   4   7      142.55      143.65     13.96 o 
 -12   4   7       91.65       88.71     12.61 o 
 -10   4   7        0.03       -0.12      3.56 o 
  -8   4   7      125.25       95.14      7.53 o 
  -6   4   7      675.14      702.09     16.56 o 
  -4   4   7       39.06       23.79      5.36 o 
  -2   4   7       97.85       72.69      6.43 o 
   0   4   7     3918.58     3888.20     51.28 o 
   2   4   7       30.74       38.95      5.01 o 
   4   4   7       47.57       74.62      6.84 o 
   6   4   7        0.08       -3.36      7.15 o 
   8   4   7        2.88        0.71      5.44 o 
  10   4   7      173.36      114.82     11.92 o 
  12   4   7        0.19       -5.55      5.60 o 
  14   4   7      471.92      367.54     19.29 o 
  16   4   7       14.84        9.70      7.46 o 
  18   4   7        4.73       -0.50      7.00 o 
  20   4   7       27.31       24.06      9.48 o 
  22   4   7        0.00        0.31      4.32 o 
  24   4   7        4.29        6.73      6.73 o 
  26   4   7        0.32        0.26      6.29 o 
 -27   5   7        0.48       -1.89      5.38 o 
 -25   5   7        3.26        3.87      6.62 o 
 -23   5   7        5.40        6.19      5.08 o 
 -21   5   7       18.81       20.77      5.38 o 
 -19   5   7       48.94       64.35      6.68 o 
 -17   5   7       10.82        9.82      4.11 o 
 -15   5   7       70.13       61.41     12.61 o 
 -13   5   7       59.20       34.80      5.84 o 
 -11   5   7      603.84      590.83     19.06 o 
  -9   5   7       28.14       22.18      6.39 o 
  -7   5   7      101.17      107.02      8.55 o 
  -5   5   7        7.07        2.23      4.65 o 
  -3   5   7       15.34        7.93      4.23 o 
  -1   5   7      411.45      459.05     14.07 o 
   1   5   7       13.71       13.01      4.85 o 
   3   5   7      326.53      308.65     12.59 o 
   5   5   7      123.49       89.93     11.25 o 
   7   5   7     3881.53     3813.68     73.09 o 
   9   5   7       41.78       67.73     14.30 o 
  11   5   7      217.67      230.54     17.37 o 
  13   5   7       23.52        9.53      7.88 o 
  15   5   7        0.43       -5.94      5.94 o 
  17   5   7        6.20       10.50      7.89 o 
  19   5   7        0.27       -7.25      7.25 o 
  21   5   7       25.54       10.24      9.64 o 
  23   5   7       18.63        0.00      9.03 o 
 -24   6   7       19.75        6.21      7.57 o 
 -22   6   7       12.26        4.77      8.41 o 
 -20   6   7        4.85       11.25      7.15 o 
 -18   6   7       88.99       79.56     12.61 o 
 -16   6   7        8.01       11.08      5.94 o 
 -14   6   7        3.32       -7.57      7.57 o 
 -12   6   7        1.88        5.89     10.09 o 
 -10   6   7        8.01        4.48      5.61 o 
  -8   6   7      100.24       91.98      9.63 o 
  -6   6   7        1.66       -3.13      4.40 o 
  -4   6   7      240.62      241.52     12.74 o 
  -2   6   7       38.46       36.04      7.49 o 
   0   6   7        0.70       -4.76      4.95 o 
   2   6   7       69.42       57.87      8.29 o 
   4   6   7       44.17       56.90      9.69 o 
   6   6   7        0.40       -2.76      6.05 o 
   8   6   7      127.54      138.88     19.34 o 
  10   6   7      498.05      495.29     29.43 o 
  12   6   7      595.09      601.25     32.80 o 
  14   6   7      133.34      135.21     15.35 o 
  16   6   7      353.78      412.18     23.78 o 
  18   6   7       29.58       40.09      9.24 o 
  20   6   7       14.27       13.20      8.66 o 
 -17   7   7        0.81        4.27      6.69 o 
 -15   7   7       29.85       35.37      6.80 o 
 -13   7   7       48.39       69.55     16.79 o 
 -11   7   7       11.55       19.76      9.51 o 
  -9   7   7       85.25      102.74     16.42 o 
  -7   7   7       24.88       22.48      7.30 o 
  -5   7   7       83.15       70.78      9.27 o 
  -3   7   7       37.88       35.49      7.53 o 
  -1   7   7        4.92        3.20      6.38 o 
   1   7   7        7.44       -0.28      6.84 o 
   3   7   7        2.96        1.43     13.45 o 
   5   7   7        0.35        0.52      7.13 o 
   7   7   7       34.99       16.48      8.40 o 
   9   7   7        8.72        1.08      8.07 o 
  11   7   7        0.19        3.80      8.24 o 
  13   7   7        8.88        6.52      9.17 o 
  15   7   7        3.58       -1.68     14.30 o 
  -8   8   7        0.06       -7.62      7.62 o 
  -6   8   7        0.01        0.84     10.09 o 
  -4   8   7       12.27       -0.84      7.35 o 
  -2   8   7        0.50        3.14     13.45 o 
   0   8   7        0.95        3.94      8.24 o 
   2   8   7        2.97        4.37      8.40 o 
   4   8   7        3.83       -7.62      7.62 o 
 -32   0   8        0.03        8.41     11.77 o 
 -30   0   8       20.53        5.05     10.93 o 
 -28   0   8        6.16       -4.20     10.09 o 
 -26   0   8      101.42       59.70     13.45 o 
 -24   0   8      160.94      189.20     19.34 o 
 -22   0   8      173.10      158.09     17.66 o 
 -20   0   8       83.24       82.60      6.96 o 
 -18   0   8       11.88       11.49      4.91 o 
 -16   0   8       10.21        4.83      3.92 o 
 -14   0   8       42.29       47.83      4.91 o 
 -12   0   8      439.41      429.13     10.80 o 
 -10   0   8      956.17      952.61     16.30 o 
  -8   0   8      707.39      682.80     11.47 o 
  -6   0   8     2690.04     3218.33     35.30 o 
  -4   0   8      161.35      167.52      6.56 o 
  -2   0   8    18602.42    22199.46    206.73 o 
   0   0   8     3598.84     4098.47     40.33 o 
   2   0   8        2.20        6.38      2.34 o 
   4   0   8       20.07       31.78      2.90 o 
   6   0   8     2920.99     2815.25     35.78 o 
   8   0   8       21.61       26.31      3.91 o 
  10   0   8     1186.35     1203.26     19.83 o 
  12   0   8      144.55      155.17      9.82 o 
  14   0   8     9138.34     9487.73    120.00 o 
  16   0   8       77.19      105.40     14.74 o 
  18   0   8     7470.70     7892.53    104.45 o 
  20   0   8        8.41       12.75      6.33 o 
  22   0   8       24.07        9.86      7.48 o 
  24   0   8        3.93       -1.28      6.49 o 
  26   0   8       10.42        8.65      7.18 o 
  28   0   8        7.64        5.89      8.92 o 
  30   0   8        0.99        6.70      9.20 o 
 -33   1   8        9.55       15.97      8.12 o 
 -31   1   8        4.77        5.39      6.66 o 
 -29   1   8        0.01        6.92      5.80 o 
 -27   1   8        3.94       -0.07      4.96 o 
 -25   1   8       30.61       23.84      7.03 o 
 -23   1   8       24.61       20.09      4.24 o 
 -21   1   8       12.14       10.76      3.48 o 
 -19   1   8       54.60       39.01      4.35 o 
 -17   1   8       17.42       19.15      3.89 o 
 -15   1   8        3.14        1.83      2.86 o 
 -13   1   8      167.37      148.79      5.73 o 
 -11   1   8     2269.63     2402.87     25.62 o 
  -9   1   8     5236.75     5492.14     42.30 o 
  -7   1   8     1259.59     1322.93     16.88 o 
  -5   1   8      267.11      347.39      5.51 o 
  -3   1   8      108.98       68.87      2.38 o 
  -1   1   8      458.03      466.56      5.42 o 
   1   1   8       50.21       41.97      2.00 o 
   3   1   8      240.18      274.24      4.83 o 
   5   1   8        0.16       10.16      1.70 o 
   7   1   8     1979.99     1968.30     18.88 o 
   9   1   8      939.15      903.11     13.96 o 
  11   1   8      757.63      734.48     14.15 o 
  13   1   8       96.84      102.95      6.60 o 
  15   1   8      107.87      107.11      7.55 o 
  17   1   8       30.62       39.43      8.37 o 
  19   1   8      121.91      118.83      8.73 o 
  21   1   8     1171.60     1229.43     24.34 o 
  23   1   8      570.71      692.68     32.76 o 
  25   1   8      205.80      211.64     14.19 o 
  27   1   8       63.94       69.94     10.11 o 
  29   1   8        3.01        9.81      7.99 o 
 -32   2   8       80.08       74.42      8.55 o 
 -30   2   8       70.19       61.51      8.53 o 
 -28   2   8        9.49        5.95      4.90 o 
 -26   2   8        0.19        0.48      4.01 o 
 -24   2   8       13.98       11.02      3.87 o 
 -22   2   8        0.44        0.66      3.25 o 
 -20   2   8       65.14       58.52      7.52 o 
 -18   2   8      119.00      123.90      7.43 o 
 -16   2   8       40.22       31.91      6.13 o 
 -14   2   8     3369.31     3355.09     38.48 o 
 -12   2   8       14.82        6.05      3.08 o 
 -10   2   8      473.70      506.27     10.21 o 
  -8   2   8      146.94      158.25      5.53 o 
  -6   2   8       13.68       22.99      2.65 o 
  -4   2   8        8.32        2.78      1.73 o 
  -2   2   8      328.14      327.79      7.43 o 
   0   2   8       49.04       36.17      3.00 o 
   2   2   8     2014.13     2053.26     27.10 o 
   4   2   8      449.94      411.46      8.31 o 
   6   2   8       33.74       19.75      3.89 o 
   8   2   8       28.10       20.93      4.85 o 
  10   2   8       34.19       30.87      5.30 o 
  12   2   8       17.80       12.36      4.85 o 
  14   2   8      159.08      194.00      9.56 o 
  16   2   8        2.36       -1.29      4.06 o 
  18   2   8        8.95       10.43      5.00 o 
  20   2   8        4.44        0.72      4.93 o 
  22   2   8        6.79        9.24      8.33 o 
  24   2   8       15.18       20.05      6.96 o 
  26   2   8      214.27      175.74     13.20 o 
  28   2   8       39.18       39.80      9.07 o 
 -31   3   8        2.64        3.22      6.30 o 
 -29   3   8        1.10       13.08      5.89 o 
 -27   3   8       98.92       86.38      8.86 o 
 -25   3   8       95.01       64.36     20.12 o 
 -23   3   8      568.92      567.56     28.55 o 
 -21   3   8      419.04      433.65     16.32 o 
 -19   3   8        3.39       -3.36      4.85 o 
 -17   3   8       36.00       17.19     10.93 o 
 -15   3   8       35.39       18.89     10.51 o 
 -13   3   8      297.84      310.79     29.85 o 
 -11   3   8      304.08      299.96     13.05 o 
  -9   3   8      136.65      143.31     10.17 o 
  -7   3   8     3878.27     3831.85     49.94 o 
  -5   3   8      424.17      410.95     12.74 o 
  -3   3   8     1004.98     1029.10     18.29 o 
  -1   3   8        7.36        9.67      3.32 o 
   1   3   8        0.78        0.67      3.03 o 
   3   3   8       14.17       14.03      4.42 o 
   5   3   8      301.96      300.30     12.67 o 
   7   3   8      626.22      620.66     39.52 o 
   9   3   8       62.90       61.66      5.03 o 
  11   3   8        1.53        3.26      3.42 o 
  13   3   8       27.07       19.30      5.54 o 
  15   3   8       14.15       12.00      4.46 o 
  17   3   8        4.34        8.20      5.04 o 
  19   3   8      115.51       91.83     10.17 o 
  21   3   8       14.34        4.27      6.15 o 
  23   3   8        3.63        4.43      7.28 o 
  25   3   8        5.00        7.49      5.94 o 
  27   3   8        6.77       11.06      6.84 o 
 -28   4   8        9.38        2.30      5.95 o 
 -26   4   8        0.00        5.40      5.82 o 
 -24   4   8       12.02       10.55      5.41 o 
 -22   4   8       70.37       69.70     11.28 o 
 -20   4   8        6.39       -0.66      5.44 o 
 -18   4   8      416.70      401.11     30.27 o 
 -16   4   8      101.19       80.73     16.82 o 
 -14   4   8       16.42       -1.08      6.22 o 
 -12   4   8        3.08        8.38      5.00 o 
 -10   4   8       46.84       29.76      5.24 o 
  -8   4   8      614.41      631.99     18.89 o 
  -6   4   8      710.98      743.19     17.84 o 
  -4   4   8      150.02      140.13      8.08 o 
  -2   4   8      230.00      227.07     10.42 o 
   0   4   8     3196.36     3283.49     41.26 o 
   2   4   8     2887.77     2994.75     38.70 o 
   4   4   8      952.41      957.28     20.89 o 
   6   4   8       28.13       19.74      7.27 o 
   8   4   8        1.51        9.63      6.46 o 
  10   4   8      162.86      151.34     28.17 o 
  12   4   8      480.40      437.10     21.01 o 
  14   4   8      164.79      115.51     13.33 o 
  16   4   8      153.95      128.76     14.49 o 
  18   4   8        0.57       -0.97      9.25 o 
  20   4   8       37.63       26.27      9.64 o 
  22   4   8       10.46        5.05     16.82 o 
  24   4   8        6.48       -3.53     14.72 o 
 -27   5   8        0.90        5.65      8.24 o 
 -25   5   8        0.51       -0.21      5.37 o 
 -23   5   8       34.75       30.33      6.84 o 
 -21   5   8       52.18       50.99      9.24 o 
 -19   5   8        9.66        3.43      5.14 o 
 -17   5   8       11.41       13.53      5.73 o 
 -15   5   8        0.02       -5.05      6.31 o 
 -13   5   8        0.17       -2.31      4.33 o 
 -11   5   8      101.87       87.86      9.61 o 
  -9   5   8       20.24       18.30      5.98 o 
  -7   5   8        8.09       10.06      4.77 o 
  -5   5   8       48.57       57.10      7.00 o 
  -3   5   8        9.17        9.81      6.80 o 
  -1   5   8       28.80       15.99      4.97 o 
   1   5   8       92.17      100.74      8.33 o 
   3   5   8       17.14       21.21      5.94 o 
   5   5   8     1409.34     1545.78     46.25 o 
   7   5   8      237.18      239.94     17.95 o 
   9   5   8     1116.46     1398.81     39.36 o 
  11   5   8       74.68       63.28     21.02 o 
  13   5   8       24.83       12.64      8.48 o 
  15   5   8       16.92        9.14      8.68 o 
  17   5   8       70.44       91.85     14.12 o 
  19   5   8       28.12       25.99     21.02 o 
  21   5   8       24.21       36.86     12.28 o 
  23   5   8       37.60       54.66     16.82 o 
 -22   6   8       28.34       20.67      8.24 o 
 -20   6   8       80.59       75.31     21.44 o 
 -18   6   8       22.03       16.41      7.62 o 
 -16   6   8      148.12      153.77     13.22 o 
 -14   6   8        3.35       17.66     12.61 o 
 -12   6   8        5.66        7.57     11.77 o 
 -10   6   8        3.31       -4.70      5.12 o 
  -8   6   8       31.92       34.83      7.11 o 
  -6   6   8        2.46        3.96      5.56 o 
  -4   6   8       35.56       45.30      8.00 o 
  -2   6   8       33.44       22.50      6.07 o 
   0   6   8      182.00      148.61     12.10 o 
   2   6   8       10.60       13.27      6.16 o 
   4   6   8        9.74        8.11      7.27 o 
   6   6   8        7.18        5.11      7.66 o 
   8   6   8        6.89        2.01      7.66 o 
  10   6   8        1.18       -0.84      8.07 o 
  12   6   8      465.14      425.20     23.95 o 
  14   6   8       24.78       27.17     12.19 o 
  16   6   8      120.82      122.27     16.36 o 
  18   6   8      156.99      152.28     18.16 o 
 -17   7   8       13.43       22.70      7.57 o 
 -15   7   8        8.98       -4.91      4.91 o 
 -13   7   8        0.83        5.78      9.80 o 
 -11   7   8        7.53        3.53     17.24 o 
  -9   7   8       26.15       17.38      7.67 o 
  -7   7   8        1.43        7.25      6.80 o 
  -5   7   8       39.92       33.37      8.15 o 
  -3   7   8        3.12       -1.47      5.93 o 
  -1   7   8       38.37       24.05      8.05 o 
   1   7   8       28.90       26.50      8.82 o 
   3   7   8       40.02       56.60     15.98 o 
   5   7   8       40.75       35.39     10.26 o 
   7   7   8       69.74       83.62     19.76 o 
   9   7   8       23.64        9.85     10.51 o 
  11   7   8        2.82        5.73     15.56 o 
  13   7   8        0.01       -4.23     10.93 o 
 -33   1   9        3.96       -3.36     13.45 o 
 -31   1   9        8.99       11.26      7.66 o 
 -29   1   9        0.10       -4.72      7.57 o 
 -27   1   9       28.92       26.07      7.88 o 
 -25   1   9       51.80       58.06      7.75 o 
 -23   1   9        4.18       -4.74      5.27 o 
 -21   1   9      173.16      167.64      8.74 o 
 -19   1   9       10.08        8.83      4.17 o 
 -17   1   9      973.16     1036.91     19.89 o 
 -15   1   9        1.57        2.01      3.30 o 
 -13   1   9       26.82       31.52      3.99 o 
 -11   1   9      627.91      638.30     11.79 o 
  -9   1   9       92.25      141.62      5.73 o 
  -7   1   9      362.59      382.08      8.11 o 
  -5   1   9      226.51      275.84      5.38 o 
  -3   1   9      228.11      269.78      5.58 o 
  -1   1   9       59.05       44.52      2.77 o 
   1   1   9      452.55      396.39      6.27 o 
   3   1   9       58.70       70.47      3.38 o 
   5   1   9       21.36       23.39      3.47 o 
   7   1   9     2586.90     2541.03     30.94 o 
   9   1   9      752.62      779.62     16.30 o 
  11   1   9     3471.52     3494.51     44.76 o 
  13   1   9      678.14      685.43     16.23 o 
  15   1   9       12.02       10.37      7.04 o 
  17   1   9        0.42       -4.13      4.13 o 
  19   1   9      286.74      309.65     13.18 o 
  21   1   9       14.41        8.19      5.69 o 
  23   1   9      945.36      963.98     32.04 o 
  25   1   9        6.49       10.90      7.48 o 
  27   1   9       30.83       18.15      8.42 o 
 -32   2   9       81.21       83.13     12.19 o 
 -30   2   9       72.16       82.91      8.49 o 
 -28   2   9       62.38       59.74      6.69 o 
 -26   2   9        1.39        3.58      4.38 o 
 -24   2   9        6.01        2.18      4.03 o 
 -22   2   9      111.89       99.77      8.15 o 
 -20   2   9       85.07       91.49      6.40 o 
 -18   2   9      283.20      335.71     19.78 o 
 -16   2   9     1361.30     1364.80     38.23 o 
 -14   2   9     2258.25     2272.06     32.08 o 
 -12   2   9      428.56      433.67     11.34 o 
 -10   2   9     2538.63     2557.50     30.64 o 
  -8   2   9      481.80      459.67     10.01 o 
  -6   2   9       65.33       64.86      4.59 o 
  -4   2   9      303.25      308.76     12.41 o 
  -2   2   9       57.37       43.24      3.55 o 
   0   2   9        0.21       -1.96      2.55 o 
   2   2   9      557.82      516.79     10.91 o 
   4   2   9     3511.40     3383.31     38.18 o 
   6   2   9      231.45      286.37      8.83 o 
   8   2   9      386.64      408.57     15.29 o 
  10   2   9      124.12      113.10      8.64 o 
  12   2   9      276.52      295.71     11.99 o 
  14   2   9        2.66        0.96      4.59 o 
  16   2   9       25.03       17.65      5.38 o 
  18   2   9      223.38      234.24     12.20 o 
  20   2   9       65.61       33.66      7.21 o 
  22   2   9        5.88        5.99      8.70 o 
  24   2   9       15.16       17.55      6.92 o 
  26   2   9        5.86       -2.98      6.27 o 
  28   2   9       16.71       15.98     20.18 o 
 -31   3   9        0.04        1.95      7.23 o 
 -29   3   9        2.17        7.15      6.75 o 
 -27   3   9        0.91       -0.28      7.88 o 
 -25   3   9       13.95        6.39      7.27 o 
 -23   3   9      132.73       86.48     11.67 o 
 -21   3   9       43.89       47.89      9.02 o 
 -19   3   9      159.27      176.59     23.55 o 
 -17   3   9      102.73       95.97     12.44 o 
 -15   3   9        8.30        4.12      6.22 o 
 -13   3   9      465.78      473.86     21.65 o 
 -11   3   9       31.30       16.29      5.79 o 
  -9   3   9      901.50      838.09     28.47 o 
  -7   3   9     1569.89     1510.27     27.07 o 
  -5   3   9     4648.25     4698.56     63.72 o 
  -3   3   9     1267.41     1285.85     26.25 o 
  -1   3   9        0.01        3.94      3.74 o 
   1   3   9       30.30       14.32      4.43 o 
   3   3   9      318.26      305.17     13.10 o 
   5   3   9       43.39       33.49      6.46 o 
   7   3   9      328.08      309.45     17.57 o 
   9   3   9      134.26      116.83      7.01 o 
  11   3   9       60.10       49.55      5.73 o 
  13   3   9        5.88       -3.52      3.52 o 
  15   3   9       46.68       44.24      6.45 o 
  17   3   9        2.64        7.31      5.39 o 
  19   3   9       57.35       41.02      8.01 o 
  21   3   9       16.60        6.34      6.84 o 
  23   3   9       11.88       21.94      8.10 o 
  25   3   9        0.55       -0.56      7.52 o 
 -28   4   9       82.73       64.81      9.32 o 
 -26   4   9       20.11       22.29      6.88 o 
 -24   4   9       30.11       29.06      8.61 o 
 -22   4   9        1.21        7.43      7.99 o 
 -20   4   9        0.29        3.06      5.84 o 
 -18   4   9       14.99        0.00     10.09 o 
 -16   4   9       22.93       20.18     11.77 o 
 -14   4   9        2.10        5.89     10.09 o 
 -12   4   9       77.85       78.41     11.45 o 
 -10   4   9       29.19       19.78      5.79 o 
  -8   4   9      230.89      238.80     13.81 o 
  -6   4   9      216.70      201.75     11.24 o 
  -4   4   9       58.76       56.42      7.65 o 
  -2   4   9     1008.98      987.56     22.15 o 
   0   4   9        5.97        6.40      5.35 o 
   2   4   9     3782.26     3904.40     69.19 o 
   4   4   9      370.67      390.73     19.60 o 
   6   4   9        5.98        9.07      7.06 o 
   8   4   9       54.62       76.67     13.03 o 
  10   4   9      142.15      188.75     16.36 o 
  12   4   9      217.95      197.61     17.12 o 
  14   4   9        4.68       -7.27      7.27 o 
  16   4   9       56.96       26.25      9.48 o 
  18   4   9      160.53      185.13     18.67 o 
  20   4   9       38.87       22.70     16.82 o 
  22   4   9        0.64        9.25     17.66 o 
  24   4   9        5.32      -14.30     16.82 o 
 -25   5   9        8.84       -1.57      5.53 o 
 -23   5   9        0.19       -1.31      4.97 o 
 -21   5   9        7.20        8.32      5.31 o 
 -19   5   9        4.41        5.88      4.73 o 
 -17   5   9        0.76       -0.44      5.08 o 
 -15   5   9        1.14       -5.08      5.08 o 
 -13   5   9        0.64        1.68     10.93 o 
 -11   5   9       82.34       93.11     11.85 o 
  -9   5   9       44.64       47.60      8.14 o 
  -7   5   9       20.50       23.39      5.80 o 
  -5   5   9        5.85        2.61      4.77 o 
  -3   5   9       50.28       49.65      7.08 o 
  -1   5   9        0.62       -4.85      4.85 o 
   1   5   9       53.22       55.75      7.34 o 
   3   5   9       15.53        0.53      5.93 o 
   5   5   9     1245.96     1255.61     36.73 o 
   7   5   9      419.97      471.50     22.98 o 
   9   5   9      967.46      957.83     32.52 o 
  11   5   9      482.11      503.91     26.07 o 
  13   5   9       64.57       72.60     12.53 o 
  15   5   9        3.46       12.88      9.09 o 
  17   5   9       97.68       93.27     14.83 o 
  19   5   9       13.23        8.14     10.89 o 
  21   5   9       42.44       65.59     18.50 o 
 -20   6   9        3.79        2.69      7.00 o 
 -18   6   9        2.67        8.83      6.49 o 
 -16   6   9       50.11       37.00     16.82 o 
 -14   6   9        0.23       -7.57     11.77 o 
 -12   6   9        1.82       -2.98      7.06 o 
 -10   6   9        4.05        5.39      6.76 o 
  -8   6   9       10.12        9.60      8.84 o 
  -6   6   9       84.92       72.54      9.63 o 
  -4   6   9       40.70       31.09      7.67 o 
  -2   6   9        6.68        4.78      6.40 o 
   0   6   9      480.72      492.14     21.16 o 
   2   6   9      444.50      414.83     18.90 o 
   4   6   9       13.30       14.46      8.68 o 
   6   6   9       70.30       48.27     10.65 o 
   8   6   9       36.34       26.55     21.02 o 
  10   6   9        0.59        4.79      8.68 o 
  12   6   9        3.29       -0.84      8.86 o 
  14   6   9      146.22      161.06     17.98 o 
  16   6   9       27.61       25.49     12.32 o 
 -15   7   9        0.09        4.49      5.43 o 
 -13   7   9        3.50       -0.92      9.80 o 
 -11   7   9       33.11       38.26     11.89 o 
  -9   7   9       15.45       21.78      8.40 o 
  -7   7   9      132.45      124.12     23.51 o 
  -5   7   9        3.84        9.89      7.30 o 
  -3   7   9      277.97      287.00     17.69 o 
  -1   7   9       19.97        7.05      7.53 o 
   1   7   9        3.38        3.55      7.03 o 
   3   7   9        8.50       -0.60      8.07 o 
   5   7   9       18.99        9.44      8.86 o 
   7   7   9        1.11       -3.60      8.24 o 
   9   7   9       22.77        9.02     10.51 o 
 -32   0  10       40.40       56.34     15.98 o 
 -30   0  10       28.67       36.16     13.45 o 
 -28   0  10      302.27      322.91     26.91 o 
 -26   0  10      152.88      128.66     18.50 o 
 -24   0  10     2154.25     2378.93     69.80 o 
 -22   0  10      291.84      270.77     22.70 o 
 -20   0  10      288.12      320.44     17.72 o 
 -18   0  10       63.80       60.41     11.07 o 
 -16   0  10      448.09      445.01     14.95 o 
 -14   0  10      532.89      528.36     16.01 o 
 -12   0  10      147.74      154.34      9.73 o 
 -10   0  10      233.94      245.27     12.44 o 
  -8   0  10      380.11      444.75     16.28 o 
  -6   0  10        1.92        5.05      6.73 o 
  -4   0  10      696.89      717.29     28.59 o 
  -2   0  10      408.13      494.54     17.47 o 
   0   0  10      168.47      146.44      8.71 o 
   2   0  10      196.55      223.98     12.42 o 
   4   0  10      676.25      579.68     13.61 o 
   6   0  10        5.69       -0.08      3.29 o 
   8   0  10      413.28      419.08     14.14 o 
  10   0  10      103.74      112.02      9.00 o 
  12   0  10      106.80      111.10      9.61 o 
  14   0  10      193.33      193.69     14.53 o 
  16   0  10     4798.49     5010.90    100.07 o 
  18   0  10     1100.86     1115.04     44.57 o 
  20   0  10      365.88      369.16     26.07 o 
  22   0  10       43.18       46.25     14.30 o 
  24   0  10      126.27      152.20     21.86 o 
  26   0  10       35.30       52.14     15.98 o 
 -31   1  10       79.01       73.63     13.87 o 
 -29   1  10        5.79       12.55      8.26 o 
 -27   1  10        9.69        6.73      7.06 o 
 -25   1  10        2.55        0.61      6.46 o 
 -23   1  10        9.48        4.40      4.44 o 
 -21   1  10      508.50      548.71     15.43 o 
 -19   1  10     2361.24     2481.25     43.09 o 
 -17   1  10      571.56      609.25     15.26 o 
 -15   1  10      686.62      670.92     15.83 o 
 -13   1  10        5.45       16.14      4.10 o 
 -11   1  10        0.43        2.53      4.49 o 
  -9   1  10       66.11       70.38      6.11 o 
  -7   1  10      226.25      265.92      8.74 o 
  -5   1  10      131.76      115.58      6.64 o 
  -3   1  10        6.56       11.99      2.70 o 
  -1   1  10      128.67       88.14      4.24 o 
   1   1  10      176.90      204.81      6.64 o 
   3   1  10       20.04       16.21      4.49 o 
   5   1  10      165.19      193.62      9.14 o 
   7   1  10      260.18      268.93      9.94 o 
   9   1  10     4005.59     4021.67     73.63 o 
  11   1  10      259.88      275.22     13.11 o 
  13   1  10     2840.68     2946.44     40.99 o 
  15   1  10       49.41       46.55      6.43 o 
  17   1  10       16.29       17.78      6.31 o 
  19   1  10        5.57        4.39      5.70 o 
  21   1  10        4.26       -0.60      5.37 o 
  23   1  10      100.23       84.54     17.94 o 
  25   1  10       99.68       89.76     11.12 o 
  27   1  10        2.57        3.81      8.00 o 
 -30   2  10        0.16        1.01      6.60 o 
 -28   2  10       61.87       62.90      7.46 o 
 -26   2  10        0.27       -4.26      4.26 o 
 -24   2  10        3.77        3.08      4.45 o 
 -22   2  10       17.06       20.94      6.31 o 
 -20   2  10      141.95      153.98      8.96 o 
 -18   2  10       13.29       12.22      6.07 o 
 -16   2  10      353.15      392.22     18.81 o 
 -14   2  10       98.11       88.07      6.69 o 
 -12   2  10     6275.06     6410.96     73.55 o 
 -10   2  10      148.91      140.54      7.51 o 
  -8   2  10      641.25      627.67     16.26 o 
  -6   2  10      144.37      148.64      6.58 o 
  -4   2  10      550.12      567.58     13.78 o 
  -2   2  10       19.01       24.75      4.32 o 
   0   2  10      122.19      129.69      6.64 o 
   2   2  10     1549.22     1508.68     21.77 o 
   4   2  10     4036.61     3958.59     44.33 o 
   6   2  10     2015.29     2075.94     27.76 o 
   8   2  10      329.72      313.61     15.25 o 
  10   2  10       21.37       24.41     12.61 o 
  12   2  10      129.83      125.80     12.19 o 
  14   2  10       31.00       40.02      8.64 o 
  16   2  10       16.39       15.47      5.75 o 
  18   2  10        0.73       -1.63      5.96 o 
  20   2  10       73.39       77.38     13.68 o 
  22   2  10       56.62       67.21      9.14 o 
  24   2  10        6.01       -0.87      8.33 o 
  26   2  10        0.42       -2.82     10.70 o 
 -29   3  10        0.27       -4.14      8.26 o 
 -27   3  10       19.30       31.11      9.80 o 
 -25   3  10        9.42       -4.17      7.46 o 
 -23   3  10      181.46      166.18     15.35 o 
 -21   3  10       23.38       25.23     14.30 o 
 -19   3  10       71.50       58.02     16.82 o 
 -17   3  10        0.50       -5.05     10.09 o 
 -15   3  10      105.09      110.95     15.98 o 
 -13   3  10       10.27       11.14      7.57 o 
 -11   3  10      305.31      301.17     18.26 o 
  -9   3  10      527.63      544.27     25.81 o 
  -7   3  10     1407.98     1426.63     52.02 o 
  -5   3  10     3178.91     3227.68     41.60 o 
  -3   3  10    10803.63    11315.59    113.66 o 
  -1   3  10       36.04       85.04     13.96 o 
   1   3  10      558.71      599.79     19.23 o 
   3   3  10      196.72      182.34     12.20 o 
   5   3  10       77.12       95.17     11.58 o 
   7   3  10      125.22      121.15      5.94 o 
   9   3  10       66.91       72.32      6.23 o 
  11   3  10      105.49      105.75      7.99 o 
  13   3  10       26.57       26.66     10.93 o 
  15   3  10      107.43      100.09     11.35 o 
  17   3  10       19.27       29.76      7.44 o 
  19   3  10        8.49       10.37      6.77 o 
  21   3  10        1.36       -5.89     16.82 o 
  23   3  10        0.02        5.65     14.72 o 
  25   3  10        0.41      -14.30     15.98 o 
 -26   4  10       55.36       34.88      7.86 o 
 -24   4  10        1.59       14.76      8.24 o 
 -22   4  10       23.79       16.22      8.07 o 
 -20   4  10       17.22       45.41     15.98 o 
 -18   4  10        0.03        0.84     10.09 o 
 -16   4  10       98.15       81.57     17.66 o 
 -14   4  10       23.92       18.50     11.77 o 
 -12   4  10      108.63      114.74     13.37 o 
 -10   4  10      162.22      191.94     17.19 o 
  -8   4  10      474.41      429.16     17.07 o 
  -6   4  10      398.78      406.70     14.57 o 
  -4   4  10       34.97       24.64      5.96 o 
  -2   4  10        6.01        7.83      5.38 o 
   0   4  10     1385.51     1443.66     28.04 o 
   2   4  10       10.72       30.27      8.92 o 
   4   4  10      419.88      475.75     27.75 o 
   6   4  10        1.90       -1.57      8.83 o 
   8   4  10       98.79      100.38     13.04 o 
  10   4  10        0.47       -6.82      6.82 o 
  12   4  10       44.14       54.57     11.11 o 
  14   4  10       15.63        7.57     13.03 o 
  16   4  10        0.03        0.84     13.45 o 
  18   4  10       82.94       67.27     21.02 o 
  20   4  10      231.61      193.41     29.43 o 
  22   4  10        0.12      -10.09     15.98 o 
 -23   5  10        8.70       11.29      9.63 o 
 -21   5  10        0.52        3.95      4.93 o 
 -19   5  10        0.37       -6.31      6.31 o 
 -17   5  10        4.74       10.09     11.77 o 
 -15   5  10      105.33      133.70     21.86 o 
 -13   5  10       38.35       39.52     14.30 o 
 -11   5  10        0.00        0.42      7.06 o 
  -9   5  10       35.97       21.83      7.08 o 
  -7   5  10        9.79        7.02      6.10 o 
  -5   5  10       19.41       26.62      7.43 o 
  -3   5  10       44.69       38.25      7.86 o 
  -1   5  10      145.98      159.93     11.29 o 
   1   5  10       27.03       17.69      7.37 o 
   3   5  10       41.78       43.66      8.53 o 
   5   5  10        6.36       15.31     19.34 o 
   7   5  10       23.79       21.02      8.86 o 
   9   5  10       12.60       -1.29      7.66 o 
  11   5  10        5.10        8.44      8.68 o 
  13   5  10        4.83       -6.58      8.26 o 
  15   5  10       50.00       31.70     11.58 o 
  17   5  10        2.85       -1.63      9.48 o 
  19   5  10        0.13      -14.30     14.30 o 
 -20   6  10        0.94       -5.72      7.00 o 
 -18   6  10       42.96       33.64      9.29 o 
 -16   6  10        2.53        1.68     11.77 o 
 -14   6  10        5.68       -7.57     11.77 o 
 -12   6  10        1.28       -2.21      6.27 o 
 -10   6  10      103.84      113.23     18.17 o 
  -8   6  10      119.43      141.81     26.88 o 
  -6   6  10       15.81       35.26      8.40 o 
  -4   6  10        3.39        5.93      6.55 o 
  -2   6  10      165.51      153.92     15.65 o 
   0   6  10       37.91       23.86     11.77 o 
   2   6  10       61.01       53.44     11.49 o 
   4   6  10        0.31       -4.77      7.62 o 
   6   6  10       16.11       18.13      9.29 o 
   8   6  10       38.60       40.56     11.31 o 
  10   6  10        0.28       -2.49     13.03 o 
  12   6  10        0.45       -6.57      9.29 o 
  14   6  10        1.21       -4.73     13.45 o 
 -11   7  10       32.70       52.83     10.37 o 
  -9   7  10      178.52      235.80     17.06 o 
  -7   7  10        0.23        0.58      7.53 o 
  -5   7  10       42.81       39.27     10.37 o 
  -3   7  10       27.88       35.19      9.39 o 
  -1   7  10      120.57      169.48     15.77 o 
   1   7  10        0.01        1.63      8.68 o 
   3   7  10       23.14       16.27     10.39 o 
   5   7  10        0.15        5.69      9.64 o 
 -31   1  11      121.25      116.05     21.02 o 
 -29   1  11      235.64      220.20     16.36 o 
 -27   1  11       91.43       66.05     10.51 o 
 -25   1  11       36.52       31.59      8.07 o 
 -23   1  11        0.36       -4.75      5.24 o 
 -21   1  11        1.17        2.36      4.95 o 
 -19   1  11     2033.16     2181.61     36.93 o 
 -17   1  11      800.69      888.33     21.60 o 
 -15   1  11     1068.34     1121.03     27.40 o 
 -13   1  11       97.04      106.65      7.76 o 
 -11   1  11       12.07        7.34      4.06 o 
  -9   1  11       34.41       27.45      4.71 o 
  -7   1  11      308.10      340.28     15.39 o 
  -5   1  11        5.07        8.01      4.82 o 
  -3   1  11       13.49       11.01      5.58 o 
  -1   1  11       57.97       64.19      5.96 o 
   1   1  11       75.75       31.15      4.85 o 
   3   1  11       44.35       54.09      6.75 o 
   5   1  11       17.39       11.73      4.34 o 
   7   1  11      174.28      184.11      9.71 o 
   9   1  11      778.04      816.11     18.14 o 
  11   1  11      803.74      857.43     27.03 o 
  13   1  11        0.05       -4.05      4.40 o 
  15   1  11       24.34       23.05      5.71 o 
  17   1  11        0.01        6.57      5.48 o 
  19   1  11       45.85       42.59     10.07 o 
  21   1  11        0.13        3.52      5.86 o 
  23   1  11        1.14       -0.81      8.01 o 
  25   1  11        5.87       11.10      8.86 o 
 -30   2  11       12.43       14.73      7.89 o 
 -28   2  11        1.73       -3.11      6.09 o 
 -26   2  11       25.01       16.80      5.69 o 
 -24   2  11       28.36       28.55      5.72 o 
 -22   2  11        1.86       -3.81      4.98 o 
 -20   2  11       16.57       10.82      5.22 o 
 -18   2  11        0.29       -2.75      4.46 o 
 -16   2  11       32.35       33.72      5.52 o 
 -14   2  11      536.71      533.88     16.26 o 
 -12   2  11      673.75      654.96     21.36 o 
 -10   2  11     2863.81     2983.10     40.23 o 
  -8   2  11       24.13       27.59      4.78 o 
  -6   2  11       12.68        4.96      3.88 o 
  -4   2  11      129.44      106.90      6.16 o 
  -2   2  11      371.81      325.77     10.67 o 
   0   2  11        9.58       -1.74      7.16 o 
   2   2  11     3988.88     4194.06     52.48 o 
   4   2  11     1514.47     1484.43     24.91 o 
   6   2  11      519.68      609.35     20.48 o 
   8   2  11      768.99      736.41     22.71 o 
  10   2  11      724.73      723.15     27.75 o 
  12   2  11       72.67       74.67     15.14 o 
  14   2  11       79.60       60.46      9.41 o 
  16   2  11       62.28       48.97      9.02 o 
  18   2  11       11.35        6.61      9.74 o 
  20   2  11        2.68       12.16     10.81 o 
  22   2  11       94.14      123.69     24.56 o 
  24   2  11       11.83        0.52     15.14 o 
 -27   3  11        0.58        8.56      9.48 o 
 -25   3  11        4.37        4.53      7.77 o 
 -23   3  11       19.99       19.58      8.07 o 
 -21   3  11      142.91      147.16     24.39 o 
 -19   3  11        2.36       -3.36     12.61 o 
 -17   3  11       30.63       18.50     12.61 o 
 -15   3  11      217.35      295.16     29.43 o 
 -13   3  11      243.64      288.43     28.59 o 
 -11   3  11       38.04       19.50      8.01 o 
  -9   3  11       64.90       49.48     10.65 o 
  -7   3  11      123.04      116.11     31.53 o 
  -5   3  11     1087.09     1104.82     24.16 o 
  -3   3  11       14.90       13.84      6.01 o 
  -1   3  11     3171.87     3393.92    212.75 o 
   1   3  11        5.63       12.96      7.06 o 
   3   3  11       35.32       18.06     10.93 o 
   5   3  11        3.49       -8.83      8.83 o 
   7   3  11       18.81       13.29      3.96 o 
   9   3  11       37.26       43.08      6.73 o 
  11   3  11        9.04        5.33      5.89 o 
  13   3  11      440.23      425.57     16.39 o 
  15   3  11        0.04       -1.76      5.33 o 
  17   3  11       26.18        3.43      6.09 o 
  19   3  11       10.11        2.04      6.25 o 
  21   3  11       29.48       30.90      8.95 o 
  23   3  11        0.37       -5.05     16.82 o 
 -26   4  11       55.25       59.62     16.82 o 
 -24   4  11      101.47       96.89     13.74 o 
 -22   4  11       35.06       55.78     14.72 o 
 -20   4  11        1.28       13.45     12.61 o 
 -18   4  11        5.16        5.89     12.61 o 
 -16   4  11       94.63       68.95     16.82 o 
 -14   4  11      112.06      143.80     22.70 o 
 -12   4  11       89.33       88.30     18.50 o 
 -10   4  11      771.45      922.69     30.58 o 
  -8   4  11     1446.32     1573.57     44.06 o 
  -6   4  11       82.56       84.80      9.86 o 
  -4   4  11        6.99       11.62      5.96 o 
  -2   4  11       12.88        4.57      5.17 o 
   0   4  11       78.50       77.98     10.02 o 
   2   4  11       51.79       43.82     10.06 o 
   4   4  11       60.81       53.85     10.29 o 
   6   4  11        8.98        2.56      9.67 o 
   8   4  11       15.47       24.12      9.29 o 
  10   4  11        8.47       -9.25      9.25 o 
  12   4  11       12.84       13.45     13.45 o 
  14   4  11       10.79        4.20     15.14 o 
  16   4  11       14.45       -6.73     14.30 o 
  18   4  11        4.95       -2.52     15.14 o 
  20   4  11       94.61       59.70     22.70 o 
 -21   5  11        2.16       -1.14      5.19 o 
 -19   5  11       35.16       15.14     15.98 o 
 -17   5  11      612.00      675.25     42.05 o 
 -15   5  11      181.65      300.20     31.95 o 
 -13   5  11      386.27      314.50     29.43 o 
 -11   5  11        4.00       21.25      7.67 o 
  -9   5  11        4.94        5.54      6.25 o 
  -7   5  11       52.30       48.80      8.57 o 
  -5   5  11       45.75       35.48      8.16 o 
  -3   5  11      103.78      110.28     11.57 o 
  -1   5  11        9.07        3.45      6.25 o 
   1   5  11       43.57       42.33     10.65 o 
   3   5  11      134.53      133.81     15.15 o 
   5   5  11       60.40       70.00     12.32 o 
   7   5  11        9.46       17.90     10.51 o 
   9   5  11        7.26        2.28      9.20 o 
  11   5  11        3.30       -0.22      8.68 o 
  13   5  11        6.97       18.86     10.70 o 
  15   5  11       19.58       18.75     11.85 o 
 -16   6  11       36.99       37.84     17.66 o 
 -14   6  11      100.11      121.40     17.24 o 
 -12   6  11       70.54       71.86     11.23 o 
 -10   6  11       11.25        3.64      6.99 o 
  -8   6  11      342.05      462.94     36.37 o 
  -6   6  11      111.13      126.01     21.44 o 
  -4   6  11       10.39        9.81      7.74 o 
  -2   6  11       22.71       22.74      8.29 o 
   0   6  11       13.03       12.31      9.80 o 
   2   6  11       11.60       23.55     10.70 o 
   4   6  11        5.60       -8.07      8.07 o 
   6   6  11        4.87        6.36      9.29 o 
   8   6  11       70.28       56.09     21.44 o 
  10   6  11        8.26       10.58     10.88 o 
  12   6  11       17.48       10.93     14.30 o 
  -5   7  11      167.12      158.13     17.12 o 
  -3   7  11      152.45      189.95     18.92 o 
  -1   7  11       21.71        1.66      9.46 o 
 -28   0  12       92.56       62.23     15.14 o 
 -26   0  12     1090.32     1205.86     47.93 o 
 -24   0  12     2926.32     3147.52     87.45 o 
 -22   0  12      856.53      935.93     39.52 o 
 -20   0  12      729.65      665.16     32.80 o 
 -18   0  12       25.21       15.74      7.77 o 
 -16   0  12      204.70      222.97     15.96 o 
 -14   0  12      408.70      484.23     26.91 o 
 -12   0  12      588.15      582.70     44.57 o 
 -10   0  12      208.74      232.09     20.18 o 
  -8   0  12       88.85       61.39     11.77 o 
  -6   0  12     1770.52     1451.41     47.09 o 
  -4   0  12     1067.70      960.32     32.37 o 
  -2   0  12       53.02       45.94      8.45 o 
   0   0  12        2.46        6.70      4.51 o 
   2   0  12      208.18      229.57     20.18 o 
   4   0  12        0.01        7.57      7.57 o 
   6   0  12      185.90      170.70     18.50 o 
   8   0  12      479.88      511.27     27.75 o 
  10   0  12      201.98      228.73     21.86 o 
  12   0  12       65.63      106.80     16.82 o 
  14   0  12       95.49       94.18     15.98 o 
  16   0  12      170.17      158.93     21.02 o 
  18   0  12       76.74       73.16     15.98 o 
  20   0  12       19.30       28.59     12.61 o 
  22   0  12        0.75        5.05     12.61 o 
  24   0  12        2.41       13.45     12.61 o 
 -29   1  12      409.91      386.82     32.80 o 
 -27   1  12       30.65       22.97      8.61 o 
 -25   1  12       18.22        9.22      9.67 o 
 -23   1  12        4.39       -1.40      6.22 o 
 -21   1  12       56.19       46.77      7.80 o 
 -19   1  12       15.36       12.68      6.56 o 
 -17   1  12     1394.09     1419.47     30.70 o 
 -15   1  12        0.36       -0.38      4.50 o 
 -13   1  12      166.43      143.40      9.47 o 
 -11   1  12        5.28        9.27      4.49 o 
  -9   1  12      203.44      190.14     18.61 o 
  -7   1  12       66.80       59.23      8.26 o 
  -5   1  12      209.50      221.74     17.18 o 
  -3   1  12      272.87      270.15     10.90 o 
  -1   1  12     2006.33     1817.69     28.86 o 
   1   1  12       28.19       55.34      6.22 o 
   3   1  12     1230.95     1144.92     21.66 o 
   5   1  12      388.20      406.77     12.94 o 
   7   1  12      122.78      135.08     10.12 o 
   9   1  12        1.26       -3.32      4.81 o 
  11   1  12       43.40       37.62      6.17 o 
  13   1  12       21.22       11.22      8.98 o 
  15   1  12        0.29       -4.83      4.83 o 
  17   1  12        2.18       -0.56      6.21 o 
  19   1  12       59.93       75.86     24.22 o 
  21   1  12        0.00        3.86      6.91 o 
  23   1  12        0.72        3.80      7.30 o 
 -28   2  12        1.41       -6.37      6.37 o 
 -26   2  12        0.08       -0.16      5.91 o 
 -24   2  12        1.27        9.33      5.27 o 
 -22   2  12       68.46       71.68      7.92 o 
 -20   2  12       44.06       50.51     11.11 o 
 -18   2  12       26.51       24.68      5.85 o 
 -16   2  12        2.28       -4.17      4.17 o 
 -14   2  12      101.62       99.31     10.92 o 
 -12   2  12       33.22       30.12      7.08 o 
 -10   2  12      725.32      721.66     16.31 o 
  -8   2  12      196.96      186.52     20.88 o 
  -6   2  12      121.38       96.92      6.58 o 
  -4   2  12       43.53       61.58     10.26 o 
  -2   2  12       93.39       77.53     10.86 o 
   0   2  12        2.07       -0.75      3.92 o 
   2   2  12       83.23       91.33      7.92 o 
   4   2  12      773.05      775.90     32.37 o 
   6   2  12      896.40      794.09     41.20 o 
   8   2  12      529.21      467.22     18.46 o 
  10   2  12      156.82      157.05     13.22 o 
  12   2  12        1.60       -1.30      5.84 o 
  14   2  12       21.52        5.68      6.49 o 
  16   2  12       17.13       12.40      7.25 o 
  18   2  12        4.91        6.23      7.25 o 
  20   2  12       22.88       29.36      9.41 o 
  22   2  12        5.35        1.51      9.80 o 
 -27   3  12        0.31       -4.41      9.17 o 
 -25   3  12        0.03       -6.13     10.09 o 
 -23   3  12        2.40      -12.61     12.61 o 
 -21   3  12       14.64       35.32     15.98 o 
 -19   3  12        0.97        0.00     10.93 o 
 -17   3  12       36.98       74.84     17.66 o 
 -15   3  12       75.77       81.57     18.50 o 
 -13   3  12      297.05      321.23     31.11 o 
 -11   3  12       92.43       79.05     17.66 o 
  -9   3  12       30.19       37.84     15.14 o 
  -7   3  12       12.58       10.46      8.01 o 
  -5   3  12      669.80      662.38     22.54 o 
  -3   3  12      576.44      613.86     38.68 o 
  -1   3  12      745.35      783.73     43.73 o 
   1   3  12      179.89      176.59     24.39 o 
   3   3  12        0.90      -10.09     10.09 o 
   5   3  12      107.76      128.66     21.86 o 
   7   3  12       13.23       14.30      4.68 o 
   9   3  12      116.88      123.26      9.10 o 
  11   3  12       61.21       61.40      7.71 o 
  13   3  12       47.42       34.59      7.44 o 
  15   3  12      637.53      723.18     23.36 o 
  17   3  12       46.71       57.45     13.87 o 
  19   3  12      128.62      135.27     13.19 o 
  21   3  12       27.34       19.62      9.03 o 
 -24   4  12       14.25       12.54     10.09 o 
 -22   4  12      172.26      207.70     30.27 o 
 -20   4  12        0.35       -5.05     12.61 o 
 -18   4  12      100.60      129.50     22.70 o 
 -16   4  12        2.19       12.61     12.61 o 
 -14   4  12       13.68        0.00     12.61 o 
 -12   4  12      459.81      464.18     34.48 o 
 -10   4  12        2.63       -2.52     10.09 o 
  -8   4  12     2044.49     2311.26     65.17 o 
  -6   4  12       81.64       72.02     12.77 o 
  -4   4  12      151.92      162.28     13.23 o 
  -2   4  12      155.20      168.88     18.08 o 
   0   4  12      254.76      277.17     23.12 o 
   2   4  12        0.15        7.16      8.01 o 
   4   4  12      108.54      118.57     21.86 o 
   6   4  12        0.15        2.52     12.61 o 
   8   4  12       18.69       26.91     15.98 o 
  10   4  12      108.14       79.89     21.86 o 
  12   4  12      194.95      266.57     33.64 o 
  14   4  12       21.20       25.23     17.66 o 
  16   4  12        0.15       -3.36     15.98 o 
  18   4  12        6.21      -12.61     16.82 o 
 -19   5  12        6.64       10.93     14.30 o 
 -17   5  12      213.07      270.77     31.95 o 
 -15   5  12       83.65       68.11     19.34 o 
 -13   5  12      506.96      680.29     42.89 o 
 -11   5  12       91.77       83.94     14.23 o 
  -9   5  12       16.77       14.38      7.86 o 
  -7   5  12       66.29       64.95     14.03 o 
  -5   5  12       67.07       82.23     11.01 o 
  -3   5  12        8.29       -6.27      6.27 o 
  -1   5  12       19.62       16.35      9.46 o 
   1   5  12        8.04        1.83      8.48 o 
   3   5  12        3.23       -3.36      8.32 o 
   5   5  12       25.77       36.16     11.30 o 
   7   5  12        4.51       16.82     10.11 o 
   9   5  12        2.31       10.17      9.69 o 
  11   5  12       11.28       15.98     17.66 o 
  13   5  12        6.14       -2.52     15.98 o 
 -14   6  12       27.89       56.34     18.50 o 
 -12   6  12       10.84       19.10      8.89 o 
 -10   6  12       43.96       40.42     10.00 o 
  -8   6  12       32.48       40.90     10.10 o 
  -6   6  12      169.88      191.42     29.46 o 
  -4   6  12        0.00        0.35      7.68 o 
  -2   6  12        7.44        5.33      7.65 o 
   0   6  12       15.18       23.12     15.56 o 
   2   6  12        7.33       13.33     10.29 o 
   4   6  12        9.35        4.20      9.69 o 
   6   6  12        8.56       -1.61     12.19 o 
   8   6  12       31.72       29.43     16.82 o 
 -27   1  13       67.12       66.58     10.89 o 
 -25   1  13        0.27        6.20      8.83 o 
 -23   1  13       23.78        4.78      7.27 o 
 -21   1  13        1.43        5.85      7.06 o 
 -19   1  13      251.38      213.10     12.80 o 
 -17   1  13       19.25        8.14      5.58 o 
 -15   1  13        7.42       -0.55      4.80 o 
 -13   1  13       22.01       14.32      6.15 o 
 -11   1  13      656.71      625.45     30.76 o 
  -9   1  13        6.89       -0.97      5.63 o 
  -7   1  13        4.44       -4.90      6.31 o 
  -5   1  13       40.69       44.07      6.40 o 
  -3   1  13       46.11       35.69      6.63 o 
  -1   1  13      272.27      222.85     10.94 o 
   1   1  13      242.57      171.07      9.56 o 
   3   1  13      267.88      230.00     14.20 o 
   5   1  13      529.20      501.93     23.37 o 
   7   1  13       14.04       10.59      5.66 o 
   9   1  13       34.09       30.63      6.75 o 
  11   1  13       65.89       49.36     18.50 o 
  13   1  13       24.22       21.96      6.76 o 
  15   1  13        0.26        7.01      6.19 o 
  17   1  13       24.29       27.61      7.42 o 
  19   1  13       60.41       68.58     11.80 o 
  21   1  13      122.77      134.50     16.02 o 
 -26   2  13        6.99        8.22      7.25 o 
 -24   2  13        1.72        1.35      5.82 o 
 -22   2  13        1.22       -6.64      6.76 o 
 -20   2  13        2.10       -4.76      4.76 o 
 -18   2  13        1.94        3.25      5.23 o 
 -16   2  13      125.63      142.10     14.08 o 
 -14   2  13        1.34       -4.61      4.61 o 
 -12   2  13        1.01        2.66      4.67 o 
 -10   2  13       12.90        6.46     14.21 o 
  -8   2  13       48.84       44.88      6.46 o 
  -6   2  13      375.41      380.95     13.27 o 
  -4   2  13       18.23       16.61      5.12 o 
  -2   2  13       31.21       17.55      5.15 o 
   0   2  13      434.48      509.28     22.32 o 
   2   2  13      128.94      136.40      9.59 o 
   4   2  13        9.62       17.17      5.83 o 
   6   2  13       24.71       23.43      7.00 o 
   8   2  13      193.49      149.39     12.73 o 
  10   2  13       17.46       30.10      8.01 o 
  12   2  13       13.16       14.33      7.25 o 
  14   2  13        0.25       -2.10     11.77 o 
  16   2  13       26.45       14.13      9.67 o 
  18   2  13       49.53       46.84     10.82 o 
  20   2  13       59.26       37.84     21.02 o 
 -25   3  13       51.42       65.28     13.33 o 
 -23   3  13       10.45       23.55     16.82 o 
 -21   3  13       39.40       46.25     18.50 o 
 -19   3  13        0.00      -10.93     12.61 o 
 -17   3  13       27.38       24.39     15.14 o 
 -15   3  13       18.51       26.91     15.14 o 
 -13   3  13        2.73       18.50     12.61 o 
 -11   3  13       84.76       82.41     18.50 o 
  -9   3  13        4.74        0.84     11.77 o 
  -7   3  13       37.18       31.34     11.35 o 
  -5   3  13        0.05        3.55      9.67 o 
  -3   3  13      492.54      499.50     36.16 o 
  -1   3  13        0.70        7.57     11.77 o 
   1   3  13      204.06      221.16     26.91 o 
   3   3  13       45.15       39.52     15.14 o 
   5   3  13      324.99      371.68     35.32 o 
   7   3  13       11.63        4.62      3.99 o 
   9   3  13       21.70        8.12      5.39 o 
  11   3  13        0.28       -5.33      5.33 o 
  13   3  13      134.30      163.69     18.08 o 
  15   3  13       77.32       82.25      9.85 o 
  17   3  13      167.78      207.48     43.31 o 
 -22   4  13       53.26      105.95     24.39 o 
 -20   4  13      131.15      191.73     28.59 o 
 -18   4  13       11.94      -13.45     13.45 o 
 -16   4  13       17.45       24.39     15.98 o 
 -14   4  13        3.17       13.45     13.45 o 
 -12   4  13      130.29      117.73     21.86 o 
 -10   4  13      479.13      492.11     26.14 o 
  -8   4  13      188.89      224.54     20.51 o 
  -6   4  13      478.05      506.98     49.61 o 
  -4   4  13       23.32       26.01     26.91 o 
  -2   4  13      143.95      179.11     26.07 o 
   0   4  13       10.05       -5.89     12.61 o 
   2   4  13      164.53      172.39     26.07 o 
   4   4  13       72.81       56.34     17.66 o 
   6   4  13        1.19       -2.52     12.61 o 
   8   4  13      144.61      157.25     26.07 o 
  10   4  13      281.64      385.14     39.52 o 
  12   4  13        0.58        5.89     16.82 o 
  14   4  13        6.38       17.66     18.50 o 
 -17   5  13      176.58      223.68     31.11 o 
 -15   5  13      417.38      515.48     44.57 o 
 -13   5  13      822.16      982.31     38.18 o 
 -11   5  13        3.09        8.43      9.80 o 
  -9   5  13       21.62       -1.52      9.29 o 
  -7   5  13       78.99       71.45     13.64 o 
  -5   5  13       89.43       88.12     14.87 o 
  -3   5  13        3.16        7.57     12.61 o 
  -1   5  13       41.78       43.73     16.82 o 
   1   5  13       98.86      138.75     26.91 o 
   3   5  13       32.17       24.39     15.98 o 
   5   5  13       64.26      127.82     25.23 o 
   7   5  13       10.99       -3.36     14.30 o 
   9   5  13        4.28       12.61     17.66 o 
  -8   6  13        9.55      -13.45     13.45 o 
  -6   6  13       30.68       47.24     12.92 o 
  -4   6  13        6.88        4.85      8.77 o 
  -2   6  13       22.11       12.61     14.30 o 
   0   6  13        2.63       -0.84     13.45 o 
   2   6  13        7.48       11.77     14.30 o 
 -24   0  14       19.33        1.68     10.09 o 
 -22   0  14      194.76      138.75     18.50 o 
 -20   0  14       43.89       29.43     11.77 o 
 -18   0  14        0.20       12.61      9.25 o 
 -16   0  14       79.15       70.64     13.45 o 
 -14   0  14       42.45       37.00     11.77 o 
 -12   0  14       20.82       14.30     10.09 o 
 -10   0  14       22.77       31.95     10.93 o 
  -8   0  14      154.68      157.25     18.50 o 
  -6   0  14     2014.94     1683.50     54.66 o 
  -4   0  14       51.33       29.43     11.77 o 
  -2   0  14     1220.32     1168.86     43.73 o 
   0   0  14      146.09      100.07     15.14 o 
   2   0  14      124.58      111.00     15.98 o 
   4   0  14        0.46       -0.84      8.41 o 
   6   0  14      188.95      156.41     19.34 o 
   8   0  14      217.53      221.16     22.70 o 
  10   0  14      120.27      122.77     18.50 o 
  12   0  14       61.34       44.57     14.30 o 
  14   0  14      389.55      373.36     27.75 o 
  16   0  14       66.91       75.68     16.82 o 
  18   0  14       77.51      112.68     19.34 o 
 -25   1  14       12.71        8.53      8.07 o 
 -23   1  14       13.65        5.05     12.61 o 
 -21   1  14       21.47       22.64      8.26 o 
 -19   1  14       15.00       13.78      7.46 o 
 -17   1  14       33.38       11.54      5.89 o 
 -15   1  14      136.54      114.89     14.15 o 
 -13   1  14       39.70       20.74      6.24 o 
 -11   1  14      571.99      522.55     19.38 o 
  -9   1  14      459.08      496.85     26.91 o 
  -7   1  14       52.42       67.97      8.03 o 
  -5   1  14      139.20      127.20     14.02 o 
  -3   1  14       89.37      100.21      9.23 o 
  -1   1  14       66.12       62.02      8.00 o 
   1   1  14      356.30      323.05     19.59 o 
   3   1  14        2.70        1.80     10.09 o 
   5   1  14        2.82        8.29      6.05 o 
   7   1  14       38.62       40.72     15.98 o 
   9   1  14       64.20       79.83     11.35 o 
  11   1  14       53.35       39.20      8.68 o 
  13   1  14        8.35       -4.13      6.67 o 
  15   1  14       31.84       27.56      8.86 o 
  17   1  14       41.89       34.86      8.37 o 
  19   1  14        4.14        0.08     12.19 o 
 -24   2  14        2.25        2.39      6.69 o 
 -22   2  14        8.35        1.68      5.60 o 
 -20   2  14       22.30       27.04      6.68 o 
 -18   2  14      220.23      230.86     15.55 o 
 -16   2  14       83.51       77.65      8.40 o 
 -14   2  14        4.79       -0.95      5.23 o 
 -12   2  14       28.78       35.33      6.45 o 
 -10   2  14       90.25      100.28      8.46 o 
  -8   2  14       17.53       24.78      5.65 o 
  -6   2  14       11.10        8.32      5.15 o 
  -4   2  14       15.02       14.76      5.15 o 
  -2   2  14       47.24       47.45      6.61 o 
   0   2  14        5.27        2.68      4.98 o 
   2   2  14       18.32       32.94      6.30 o 
   4   2  14       32.10       25.68      9.67 o 
   6   2  14        6.93       14.97      7.57 o 
   8   2  14      145.20      130.22     12.73 o 
  10   2  14        1.95       -5.94      5.94 o 
  12   2  14       17.43        3.55      8.83 o 
  14   2  14       94.56       98.91     12.44 o 
  16   2  14       24.19       15.14     10.09 o 
 -23   3  14       57.16       92.50     25.23 o 
 -21   3  14       28.22       63.07     21.02 o 
 -19   3  14       13.85       -5.05     15.14 o 
 -17   3  14        1.73      -13.45     13.45 o 
 -15   3  14        2.66       15.98     15.14 o 
 -13   3  14        1.63      -10.93     10.93 o 
 -11   3  14       32.31       35.32     15.98 o 
  -9   3  14       19.56       24.73      9.46 o 
  -7   3  14      253.10      304.03     40.78 o 
  -5   3  14       13.00       23.55     14.30 o 
  -3   3  14        4.61        4.20     11.77 o 
  -1   3  14       13.36        5.89     11.77 o 
   1   3  14       11.47        8.41     13.45 o 
   3   3  14       30.18       41.20     15.98 o 
   5   3  14       98.71       57.18     18.50 o 
   7   3  14      107.76      142.11     25.23 o 
   9   3  14        0.22       -9.25     13.45 o 
  11   3  14       34.68       30.28      6.90 o 
  13   3  14        5.16       11.66      6.29 o 
  15   3  14        8.47       -2.99      6.20 o 
 -18   4  14      109.77      156.41     27.75 o 
 -16   4  14        3.15       13.45     15.98 o 
 -14   4  14        0.30       -5.05     14.30 o 
 -12   4  14       19.80       25.32     14.30 o 
 -10   4  14        2.31        6.88      9.80 o 
  -8   4  14       13.32        8.85     13.87 o 
  -6   4  14        2.02       -8.96     13.45 o 
  -4   4  14       58.74       42.89     17.66 o 
  -2   4  14       17.76        5.89     14.30 o 
   0   4  14       16.89       23.55     15.14 o 
   2   4  14       29.58       37.00     16.82 o 
   4   4  14       89.63       78.20     21.02 o 
   6   4  14       19.21       10.93     15.14 o 
   8   4  14       79.08       73.16     21.86 o 
  10   4  14       81.85       98.39     25.23 o 
  12   4  14       35.78       28.59     19.34 o 
 -13   5  14       87.59      111.00     24.39 o 
 -11   5  14        4.57       16.54     17.66 o 
  -9   5  14       23.36        9.16     12.19 o 
  -7   5  14       29.01       15.51     10.51 o 
  -5   5  14       47.80       33.64     17.66 o 
  -3   5  14       28.19       37.84     18.50 o 
  -1   5  14        5.34       34.48     18.50 o 
   1   5  14        6.80       -5.05     15.14 o 
   3   5  14      495.16      653.39     48.77 o 
   5   5  14       77.77       70.64     23.55 o 
 -23   1  15       12.88       -0.84     11.77 o 
 -21   1  15       83.46       92.49     11.49 o 
 -19   1  15        1.78        1.26      7.99 o 
 -17   1  15       26.89       22.12      9.25 o 
 -15   1  15       10.04       18.29      6.99 o 
 -13   1  15      395.96      388.02     17.57 o 
 -11   1  15       33.82       34.72     15.56 o 
  -9   1  15       47.55       30.48      6.99 o 
  -7   1  15        0.34       -3.63      5.63 o 
  -5   1  15       64.48       57.84      8.86 o 
  -3   1  15       33.16       30.02      7.62 o 
  -1   1  15        7.77        0.67      5.86 o 
   1   1  15        0.23        2.83      6.46 o 
   3   1  15       44.65       28.74      8.26 o 
   5   1  15       34.43       24.57      7.88 o 
   7   1  15      247.05      282.81     18.18 o 
   9   1  15        1.49        2.25      7.27 o 
  11   1  15      144.26      132.06     13.33 o 
  13   1  15        7.31        4.53      7.66 o 
  15   1  15       21.66       30.51      9.46 o 
 -22   2  15       27.91       38.85      8.01 o 
 -20   2  15      145.45      159.55     22.65 o 
 -18   2  15       74.52       74.80      8.64 o 
 -16   2  15      313.67      328.26     19.89 o 
 -14   2  15       64.59       85.85     10.13 o 
 -12   2  15        0.60       -4.90      4.90 o 
 -10   2  15        7.24        6.09      5.12 o 
  -8   2  15       92.92       90.54      8.67 o 
  -6   2  15      192.92      223.89     11.90 o 
  -4   2  15        0.82       -2.34      6.58 o 
  -2   2  15       27.46       13.30      5.91 o 
   0   2  15      211.00      226.25     12.38 o 
   2   2  15        3.63        1.80      5.22 o 
   4   2  15       36.11       25.31      7.44 o 
   6   2  15       24.53       19.62      9.25 o 
   8   2  15        0.46       -3.77      7.57 o 
  10   2  15       46.89       39.52     10.93 o 
  12   2  15        9.15        1.68      8.41 o 
 -19   3  15        9.88       -2.52     16.82 o 
 -17   3  15        3.14        7.57     15.98 o 
 -15   3  15        1.77       14.30     15.98 o 
 -13   3  15       14.47       13.45     13.45 o 
 -11   3  15       23.59       34.57     18.92 o 
  -9   3  15       42.81       67.27     20.18 o 
  -7   3  15      148.87      165.66     26.91 o 
  -5   3  15       46.94       72.32     19.34 o 
  -3   3  15      323.66      401.95     39.52 o 
  -1   3  15        8.05       15.98     13.45 o 
   1   3  15       34.23       35.32     16.82 o 
   3   3  15       16.42       -2.52     13.45 o 
   5   3  15       20.03       20.18     16.82 o 
   7   3  15       29.40       10.93     16.82 o 
   9   3  15       11.24       21.86     17.66 o 
  11   3  15       16.10       22.70     18.50 o 
 -14   4  15       59.36       45.89     13.89 o 
 -12   4  15       30.61       26.59     11.49 o 
 -10   4  15        4.75        3.70     10.39 o 
  -8   4  15        0.07        0.84     10.11 o 
  -6   4  15       61.56       29.43     17.66 o 
  -4   4  15       15.20       11.77     15.14 o 
  -2   4  15      321.11      500.34     46.25 o 
   0   4  15        0.43        8.41     15.14 o 
   2   4  15       17.59       -0.84     15.14 o 
   4   4  15        2.30        1.68     15.14 o 
   6   4  15        0.78       10.93     15.98 o 
   8   4  15       97.54       68.95     24.39 o 
 -18   0  16        5.05        5.05     10.09 o 
 -16   0  16       18.98       20.18     10.93 o 
 -14   0  16       52.62       46.25     12.61 o 
 -12   0  16       33.49       24.39     10.93 o 
 -10   0  16       49.73       26.07     10.93 o 
  -8   0  16       11.77       20.18     10.93 o 
  -6   0  16      112.25      137.07     18.50 o 
  -4   0  16      161.25       93.34     15.98 o 
  -2   0  16      109.83       71.48     14.30 o 
   0   0  16       79.80       67.27     14.30 o 
   2   0  16        1.66        6.73     10.09 o 
   4   0  16       65.21       74.00     15.14 o 
   6   0  16       64.65       77.36     15.98 o 
   8   0  16        1.37        2.52     10.93 o 
  10   0  16       29.37        4.20     11.77 o 
  12   0  16      511.26      583.59     35.32 o 
 -19   1  16        3.41       -4.98      6.84 o 
 -17   1  16      100.88      109.27     20.18 o 
 -15   1  16        0.00       -3.36      6.46 o 
 -13   1  16       25.50       30.02     12.61 o 
 -11   1  16        0.68        9.59     10.93 o 
  -9   1  16       82.59       65.07     19.76 o 
  -7   1  16       44.35       38.36      8.68 o 
  -5   1  16        0.75        2.71      6.22 o 
  -3   1  16        0.24       -4.36      6.22 o 
  -1   1  16        2.94       -5.44      5.44 o 
   1   1  16        2.92        4.71      7.99 o 
   3   1  16       11.41        7.57      7.00 o 
   5   1  16       71.74       92.15     11.49 o 
   7   1  16       79.82       59.18     14.30 o 
   9   1  16       60.56       49.95     10.29 o 
  11   1  16       46.20       26.02     10.51 o 
 -18   2  16       41.05       47.26      7.89 o 
 -16   2  16        1.41        0.36      5.63 o 
 -14   2  16       95.79       91.90     13.62 o 
 -12   2  16       44.88       49.78     11.46 o 
 -10   2  16       43.80       41.75      8.85 o 
  -8   2  16       48.04       39.49      9.70 o 
  -6   2  16        4.50        2.03      5.36 o 
  -4   2  16       21.49       22.44      7.79 o 
  -2   2  16       83.90       75.51      8.44 o 
   0   2  16      119.99      140.95     11.22 o 
   2   2  16        1.37        1.47      6.49 o 
   4   2  16      274.44      322.07     20.18 o 
   6   2  16        2.61        7.57      8.41 o 
   8   2  16       71.61       95.86     13.45 o 
  10   2  16        2.59        9.25      9.25 o 
 -15   3  16        2.90       11.77     17.66 o 
 -13   3  16        0.09       -6.78     10.06 o 
 -11   3  16        5.61      -11.77     13.45 o 
  -9   3  16      197.48      255.64     33.64 o 
  -7   3  16       99.82      171.55     27.75 o 
  -5   3  16      121.40      210.23     31.11 o 
  -3   3  16       36.41       34.48     18.50 o 
  -1   3  16       37.51       31.95     17.66 o 
   1   3  16       80.01       57.18     19.34 o 
   3   3  16        0.20      -12.61     14.30 o 
   5   3  16       22.77        1.68     15.98 o 
   7   3  16        9.03        6.73     17.66 o 
  -8   4  16       11.38       30.27     17.66 o 
  -6   4  16        7.01       18.50     16.82 o 
  -4   4  16       96.52      157.25     28.59 o 
  -2   4  16       80.90      109.32     25.23 o 
   0   4  16       89.44       57.18     21.86 o 
 -15   1  17       23.18       18.50     13.45 o 
 -13   1  17       12.05       16.53      7.46 o 
 -11   1  17       63.69       56.64     18.50 o 
  -9   1  17       18.34       16.44      7.88 o 
  -7   1  17        5.34        4.77      7.06 o 
  -5   1  17        1.46        0.74      7.27 o 
  -3   1  17      100.97      123.43     12.92 o 
  -1   1  17       35.73       31.17     10.09 o 
   1   1  17       11.80       24.39      8.48 o 
   3   1  17        0.15      -11.63     13.03 o 
   5   1  17       50.70       50.68     10.51 o 
   7   1  17       45.06       35.32     15.14 o 
 -14   2  17      173.19      185.36     13.99 o 
 -12   2  17      106.22      141.51     10.72 o 
 -10   2  17       26.28       17.19      6.66 o 
  -8   2  17        6.61        5.35      6.60 o 
  -6   2  17        9.41       13.68      8.83 o 
  -4   2  17       39.99       49.48      8.76 o 
  -2   2  17       28.04       25.25      8.10 o 
   0   2  17       12.18       10.09     10.93 o 
   2   2  17       92.36      102.60     11.82 o 
   4   2  17      124.51      157.03     13.69 o 
  -7   3  17       53.86       72.32     21.86 o 
  -5   3  17       29.66       23.55     18.50 o 
  -3   3  17       44.44       25.23     17.66 o 
  -1   3  17        8.66       -5.89     15.98 o 
  -5   1  18       54.70       59.70     16.82 o 
  -3   1  18      171.54      180.80     24.39 o 
                                                 
